# Supplementary material for: APOE-mediated suppression of the lncRNA MEG3 protects human cardiovascular cells from chronic inflammation
Source: Protein Cell. 2023 Apr 3;14(12):908–13. doi: 10.1093/procel/pwad017 (PMC10691847; doi:10.1093/procel/pwad017)
Supplement: pwad017_suppl_Supplementary_Table_S1 [file pwad017_suppl_supplementary_table_s1.xlsx]

## Sheet: hVEC
Supplementary Table 1. Differentially expressed genes (DEGs) in APOE deficient cardiovascular cells compared to their controls (APOE-/- vs. APOE+/+).
DEGs in APOE deficient hVECs compared to their controls (APOE-/- vs. APOE+/+).
GeneID	Symbol	Length	baseMean	log2FoldChange	lfcSE	stat	pvalue	padj	H1-VEC	H1-VEC-1	APOE-KO-VEC	APOE-KO-VEC-1
ENSG00000000003	TSPAN6	11322	1289.87	-0.716935	0.260778	-2.74921	0.00597389	0.0379485	1640.46	1567.37	974.893	976.764
ENSG00000000460	C1orf112	191977	166.489	-1.02897	0.382083	-2.69305	0.00708012	0.0430499	227.62	219.269	113.284	105.783
ENSG00000000971	CFH	95627	371.328	-2.50997	0.320082	-7.84164	4.44714e-15	8.20181e-13	647.294	616.187	111.105	110.726
ENSG00000001626	CFTR	250188	37.061	1.93104	0.729601	2.6467	0.00812814	0.0477132	19.5611	11.1665	41.3921	76.1243
ENSG00000002330	BAD	14875	210.83	1.11837	0.357227	3.1307	0.00174389	0.0148718	128.925	137.043	299.548	277.804
ENSG00000002586	CD99	50131	9985.02	1.0187	0.24079	4.23067	2.33001e-05	0.000433531	6491.61	6706.99	13440.5	13301
ENSG00000003249	DBNDD1	15264	386.452	0.975529	0.311876	3.12794	0.00176034	0.0149968	240.068	281.192	506.509	518.041
ENSG00000004468	CD38	74956	75.0788	-2.72971	0.575075	-4.7467	2.06762e-06	5.60597e-05	171.604	89.3318	19.6068	19.7726
ENSG00000004779	NDUFAB1	15355	1006.3	1.13755	0.270611	4.20363	2.62669e-05	0.000475553	607.282	650.701	1306.03	1461.19
ENSG00000004799	PDK4	12993	108.461	-3.61076	0.520745	-6.93384	4.09557e-12	4.61315e-10	220.507	180.694	10.8927	21.7498
ENSG00000005001	PRSS22	5444	108.453	2.18491	0.457602	4.7747	1.79978e-06	4.96759e-05	34.6764	43.6508	166.658	188.828
ENSG00000005073	HOXA11	3714	8.53357	6.60994	1.96979	3.35566	0.000791769	0.00793803	0	0	16.339	17.7953
ENSG00000005102	MEOX1	21567	62.5225	-9.35503	1.54296	-6.06306	1.33556e-09	9.14888e-08	112.032	138.058	0	0
ENSG00000005108	THSD7A	461841	270.277	1.35063	0.496889	2.71818	0.00656424	0.0408331	224.063	80.1956	233.103	543.745
ENSG00000005238	FAM214B	12230	1116.24	0.772178	0.265398	2.9095	0.00362003	0.0260863	799.337	849.668	1362.67	1453.28
ENSG00000005471	ABCB4	78739	73.7073	-1.70122	0.541743	-3.14027	0.00168794	0.0145201	84.4683	141.104	32.678	36.5792
ENSG00000005483	KMT2E	100183	1050.35	-0.738884	0.275232	-2.68458	0.00726203	0.0437919	1418.18	1209.03	730.898	843.3
ENSG00000005513	SOX8	5172	38.6669	-2.65101	0.797763	-3.32305	0.000890384	0.00866796	48.0135	85.2713	17.4283	3.95451
ENSG00000005884	ITGA3	34514	8279.95	1.17369	0.246548	4.76048	1.93134e-06	5.27911e-05	4786.24	5386.3	10991.8	11955.5
ENSG00000006015	C19orf60	3652	395.277	1.2543	0.344741	3.63839	0.000274347	0.00337317	176.05	291.344	562.061	551.654
ENSG00000006118	TMEM132A	12697	2328.92	1.55916	0.260255	5.9909	2.08677e-09	1.36273e-07	1217.23	1143.04	3150.16	3805.23
ENSG00000006327	TNFRSF12A	3939	1973.17	2.39982	0.286655	8.37181	5.6739e-17	1.30445e-14	515.701	742.063	3608.74	3026.19
ENSG00000006451	RALA	84642	3816.79	0.992673	0.250362	3.96496	7.34097e-05	0.00113135	2649.64	2456.63	4780.79	5380.11
ENSG00000006468	ETV1	100198	639.69	-1.74795	0.335014	-5.21756	1.81291e-07	7.17595e-06	1163.88	808.047	230.924	355.906
ENSG00000006534	ALDH3B1	20697	140.387	-1.17842	0.412461	-2.85704	0.00427608	0.0294845	189.387	199.982	98.034	74.1471
ENSG00000006634	DBF4	33326	565.801	-1.0793	0.300193	-3.59537	0.000323936	0.0038503	707.755	828.35	400.85	326.247
ENSG00000006652	IFRD1	58050	1825.11	1.30309	0.281334	4.63184	3.62431e-06	9.06509e-05	864.244	1241.51	2626.22	2568.46
ENSG00000006744	ELAC2	25797	1856.09	0.819022	0.25634	3.19506	0.00139802	0.0123882	1326.6	1359.27	2493.33	2245.17
ENSG00000007062	PROM1	121303	105.23	1.79278	0.586636	3.05603	0.00224289	0.0179849	74.6877	19.2876	125.266	201.68
ENSG00000007080	CCDC124	10976	1853.93	1.13656	0.292868	3.88078	0.000104121	0.00151558	944.266	1374.49	2852.79	2244.19
ENSG00000007174	DNAH9	371318	16.1566	-7.40435	1.75083	-4.22905	2.34681e-05	0.000436173	38.233	26.3935	0	0
ENSG00000007237	GAS7	287943	702.965	-4.96127	0.326932	-15.1752	5.16064e-52	2.16528e-48	1328.37	1395.81	50.1063	37.5679
ENSG00000007312	CD79B	3615	58.0542	-2.01542	0.598057	-3.36994	0.000751852	0.00762437	76.466	109.635	28.3209	17.7953
ENSG00000007376	RPUSD1	3424	586.823	1.46398	0.306632	4.77438	1.80258e-06	4.96759e-05	284.525	340.07	979.251	743.448
ENSG00000007520	TSR3	2672	805.736	0.964839	0.294646	3.27457	0.00105824	0.00988342	459.685	632.429	1116.5	1014.33
ENSG00000007541	PIGQ	17142	614.847	0.858342	0.28639	2.99711	0.00272556	0.0208968	412.561	461.886	772.29	812.652
ENSG00000007908	SELE	42066	21.3921	3.79129	1.03874	3.64989	0.000262349	0.00325185	1.77828	4.06054	28.3209	51.4086
ENSG00000007944	MYLIP	19124	444.553	-1.61708	0.378336	-4.27419	1.91833e-05	0.000370486	800.226	541.067	149.229	287.691
ENSG00000007968	E2F2	24791	62.852	-2.2754	0.589379	-3.86068	0.000113072	0.00163031	119.145	89.3318	15.2497	27.6816
ENSG00000008196	TFAP2B	28891	7.86909	-6.36239	2.0463	-3.10922	0.00187584	0.0157569	7.11312	24.3632	0	0
ENSG00000008283	CYB561	14075	287.489	0.968666	0.351159	2.75848	0.00580706	0.0370993	222.285	166.482	331.137	430.053
ENSG00000008513	ST3GAL1	117093	861.104	-2.58509	0.322499	-8.01581	1.09414e-15	2.29537e-13	1628.01	1324.75	185.175	306.475
ENSG00000008517	IL32	16611	1400.91	0.954123	0.304202	3.13647	0.00170993	0.0146566	733.54	1174.51	1991.18	1704.39
ENSG00000010278	CD9	38545	5681.01	1.70018	0.262687	6.47228	9.65328e-11	8.26586e-09	2975.95	2371.35	7903.72	9473.03
ENSG00000010292	NCAPD2	38600	1831.57	-1.02624	0.255103	-4.02286	5.74967e-05	0.000918143	2417.57	2496.22	1168.78	1243.69
ENSG00000010310	GIPR	15481	93.5938	-1.61806	0.475812	-3.40063	0.0006723	0.00697786	127.147	155.316	42.4814	49.4314
ENSG00000010327	STAB1	29158	838.458	1.26746	0.288048	4.40017	1.08165e-05	0.000232438	548.599	435.493	1091.44	1278.3
ENSG00000010610	CD4	33951	178.121	-2.10881	0.389981	-5.40748	6.39165e-08	2.86056e-06	280.079	298.45	58.8204	75.1357
ENSG00000011009	LYPLA2	4570	2222.36	1.08566	0.253344	4.28533	1.82468e-05	0.000356502	1363.05	1484.13	2950.82	3091.44
ENSG00000011201	KAL1	203313	95.9039	2.55457	0.562715	4.53972	5.63288e-06	0.000130937	37.3439	18.2724	104.57	223.43
ENSG00000011258	MBTD1	82739	627.712	-1.50682	0.304027	-4.9562	7.18855e-07	2.264e-05	1070.52	786.729	311.53	342.065
ENSG00000011422	PLAUR	24453	1099.85	1.98526	0.278243	7.13498	9.6801e-13	1.22151e-10	393	494.371	1834.32	1677.7
ENSG00000011426	ANLN	63986	1809.17	-0.766306	0.284277	-2.69563	0.0070256	0.0428563	2706.54	1850.59	1320.19	1359.36
ENSG00000011523	CEP68	30639	560.149	-1.30012	0.312918	-4.15481	3.25553e-05	0.00057033	933.597	659.838	306.084	341.077
ENSG00000012048	BRCA1	81189	370.373	-1.25374	0.337455	-3.71529	0.000202971	0.00264477	622.398	421.281	212.407	225.407
ENSG00000013288	MAN2B2	48188	1254.97	1.05089	0.301084	3.49036	0.000482374	0.00535075	962.938	671.004	1454.17	1931.78
ENSG00000013293	SLC7A14	126492	54.7722	-1.61372	0.602013	-2.68053	0.00735052	0.0442323	103.14	61.9232	28.3209	25.7043
ENSG00000013364	MVP	27641	2684.8	1.29813	0.250153	5.18936	2.11022e-07	8.17917e-06	1515.98	1588.69	3920.27	3714.27
ENSG00000013563	DNASE1L1	10871	348.102	1.4083	0.316668	4.44726	8.69728e-06	0.000192822	183.163	197.951	502.152	509.143
ENSG00000013573	DDX11	30947	394.562	-0.980092	0.338601	-2.89453	0.00379723	0.0269353	541.486	505.537	324.601	206.623
ENSG00000013588	GPRC5A	27156	1348.93	1.78057	0.263519	6.75691	1.40962e-11	1.40055e-09	584.165	632.429	2003.16	2175.97
ENSG00000014216	CAPN1	31441	3988.51	1.41832	0.274946	5.15854	2.48881e-07	9.53645e-06	2392.67	1951.09	4920.22	6690.04
ENSG00000014914	MTMR11	8249	141.127	-1.25654	0.428869	-2.92988	0.00339094	0.0248191	201.835	195.921	103.48	63.2722
ENSG00000015479	MATR3	57920	7550.6	-0.703096	0.264227	-2.66096	0.0077919	0.0462253	10725.7	7984.03	5445.24	6047.44
ENSG00000015532	XYLT2	17047	1190.65	0.880415	0.264399	3.32987	0.000868869	0.00851766	812.674	863.88	1482.49	1603.55
ENSG00000018189	RUFY3	103112	997.232	-1.01503	0.284815	-3.56383	0.000365489	0.00425677	1522.21	1146.09	682.97	637.665
ENSG00000018236	CNTN1	379977	36.2598	2.74395	0.727634	3.77106	0.000162558	0.00219486	10.6697	8.12108	60.9989	65.2494
ENSG00000018625	ATP1A2	27833	85.8255	-9.81293	1.52174	-6.44849	1.12968e-10	9.47971e-09	184.941	158.361	0	0
ENSG00000019582	CD74	11293	144.69	-1.39787	0.435355	-3.21087	0.00132333	0.0118732	177.828	241.602	98.034	61.2949
ENSG00000020129	NCDN	9802	745.897	0.858608	0.27969	3.06986	0.00214159	0.0173747	502.364	558.324	920.43	1002.47
ENSG00000020181	GPR124	60706	1556.62	-0.96856	0.286886	-3.37612	0.000735169	0.00747779	2354.44	1766.33	919.341	1186.35
ENSG00000020922	MRE11A	74180	268.909	-0.953826	0.354657	-2.68943	0.00715743	0.0433971	417.896	291.344	188.443	177.953
ENSG00000021300	PLEKHB1	16642	64.0025	-1.77036	0.563296	-3.14287	0.00167302	0.0144213	78.2443	119.786	28.3209	29.6588
ENSG00000021826	CPS1	201426	727.487	-2.05369	0.28624	-7.17471	7.24612e-13	9.50091e-11	1260.8	1084.16	294.102	270.884
ENSG00000022267	FHL1	63960	3755.34	-0.764346	0.262562	-2.9111	0.00360155	0.0259943	4269.65	5185.31	3043.41	2522.98
ENSG00000023191	RNH1	12789	2273.15	1.43804	0.253099	5.68173	1.33336e-08	7.05924e-07	1271.47	1179.59	3230.76	3410.77
ENSG00000023330	ALAS1	16242	1277.12	0.8408	0.272683	3.08344	0.00204624	0.0168179	1003.84	826.32	1530.42	1747.89
ENSG00000023572	GLRX2	9647	364.247	0.89754	0.321875	2.78847	0.00529575	0.0344891	225.841	283.223	501.063	446.86
ENSG00000024422	EHD2	29792	5797.27	0.767601	0.252595	3.03886	0.00237478	0.0187911	3924.66	4656.42	6923.38	7684.6
ENSG00000024526	DEPDC1	23070	529.463	-1.15135	0.325266	-3.53971	0.000400564	0.00457947	885.583	574.566	345.297	312.406
ENSG00000025039	RRAGD	47635	235.404	1.62236	0.357745	4.53497	5.76118e-06	0.00013355	103.14	127.907	328.958	381.61
ENSG00000025434	NR1H3	20546	260.865	-1.13239	0.352897	-3.20883	0.00133276	0.0119421	352.988	363.418	190.622	136.431
ENSG00000025772	TOMM34	18357	958.218	0.787185	0.26887	2.92775	0.00341421	0.024935	678.414	727.852	1225.42	1201.18
ENSG00000026103	FAS	25129	774.81	1.81654	0.355266	5.11318	3.16775e-07	1.17361e-05	446.348	238.557	974.893	1439.44
ENSG00000026508	CD44	93533	4384.04	0.883405	0.244897	3.60725	0.000309461	0.00369657	3011.52	3153.01	5676.17	5695.49
ENSG00000026559	KCNG1	19474	167.632	1.04967	0.385034	2.72617	0.00640738	0.040125	105.808	112.68	205.871	246.168
ENSG00000026751	SLAMF7	15575	44.2429	3.44508	0.737328	4.67239	2.97721e-06	7.59371e-05	10.6697	4.06054	65.356	96.8855
ENSG00000027075	PRKCH	363418	677.309	1.29139	0.334319	3.86274	0.000112123	0.00162081	496.14	289.313	855.074	1068.71
ENSG00000027847	B4GALT7	10248	516.731	0.963651	0.301572	3.19542	0.00139627	0.0123856	312.977	387.781	715.648	650.517
ENSG00000028137	TNFRSF1B	42226	874.302	-1.82816	0.276882	-6.60268	4.03778e-11	3.70307e-09	1274.14	1454.69	376.886	391.497
ENSG00000028277	POU2F2	110475	914.403	0.782324	0.289221	2.70493	0.00683187	0.0420768	573.495	771.502	1222.16	1090.46
ENSG00000029534	ANK1	243542	135.784	-1.17412	0.420502	-2.79218	0.00523541	0.0342825	201.835	174.603	70.8023	95.8969
ENSG00000029993	HMGB3	10267	1727.34	-1.00915	0.271612	-3.71541	0.000202875	0.00264477	2149.05	2466.78	1283.16	1010.38
ENSG00000030066	NUP160	70469	1182.04	-1.02542	0.304886	-3.36328	0.000770226	0.0077778	1910.76	1259.78	690.595	867.027
ENSG00000030110	BAK1	7691	907.507	0.727773	0.276817	2.62908	0.00856168	0.0495862	619.73	747.139	1147	1116.16
ENSG00000030582	GRN	7857	5970.86	1.32599	0.277371	4.78055	1.74818e-06	4.84154e-05	4017.13	2792.64	7801.33	9272.34
ENSG00000032389	TSSC1	188958	721.289	0.870136	0.28669	3.03511	0.00240444	0.018943	501.475	518.734	1031.54	833.413
ENSG00000032444	PNPLA6	27761	1482.95	1.38668	0.297397	4.66272	3.12058e-06	7.93527e-05	637.513	1003.97	2093.57	2196.73
ENSG00000033011	ALG1	53678	301.816	1.05864	0.335366	3.15667	0.00159582	0.0138698	209.837	181.709	364.904	450.814
ENSG00000033100	CHPF2	6334	1793.54	1.08849	0.280397	3.88198	0.000103611	0.00151209	1339.04	955.242	2311.42	2568.46
ENSG00000033627	ATP6V0A1	63768	1033.52	1.01609	0.327543	3.10215	0.00192122	0.0160321	858.909	508.582	1170.96	1595.65
ENSG00000034152	MAP2K3	30569	1554.65	1.53576	0.260754	5.8897	3.8689e-09	2.36116e-07	751.323	843.577	2363.71	2260
ENSG00000035115	SH3YL1	48669	511.642	-0.84813	0.3151	-2.69162	0.00711059	0.0431599	594.834	720.746	421.546	309.441
ENSG00000035499	DEPDC1B	103279	278.957	-1.51215	0.334726	-4.51758	6.2549e-06	0.000144	424.12	401.993	150.319	139.397
ENSG00000038427	VCAN	110839	6038.16	-1.07651	0.298119	-3.611	0.000305024	0.00366089	10176.2	6207.55	3480.21	4288.67
ENSG00000038945	MSR1	459613	29.489	2.08214	0.772585	2.69502	0.00703834	0.042892	13.3371	9.13621	49.017	46.4655
ENSG00000039068	CDH1	98324	1162.27	2.09058	0.303989	6.87716	6.10567e-12	6.654e-10	497.029	386.766	1526.06	2239.24
ENSG00000039319	ZFYVE16	71338	1301.82	-0.955832	0.269615	-3.54518	0.000392347	0.0045132	1886.75	1549.1	864.878	906.572
ENSG00000039523	FAM65A	28371	1830.46	0.881127	0.257145	3.42658	0.000611232	0.00646396	1223.46	1353.17	2298.35	2446.85
ENSG00000040275	SPDL1	21145	961.094	-0.761641	0.284999	-2.67243	0.00753039	0.0450401	1154.1	1263.84	811.503	614.927
ENSG00000040487	PQLC2	16975	470.84	1.10531	0.314655	3.51278	0.000443436	0.00498806	258.74	339.055	699.309	586.256
ENSG00000040731	CDH10	157879	145.358	1.99777	0.4079	4.89768	9.69731e-07	2.91667e-05	59.5724	56.8475	217.853	247.157
ENSG00000041353	RAB27B	177657	248.099	1.60396	0.406979	3.94112	8.11012e-05	0.00122956	144.041	101.513	261.424	485.416
ENSG00000041982	TNC	97731	1323.72	-0.904363	0.273536	-3.30619	0.000945744	0.00910116	1900.98	1550.11	856.163	987.639
ENSG00000042062	FAM65C	105421	34.352	-2.50836	0.749088	-3.34855	0.000812362	0.00808421	63.1289	53.8021	7.62486	12.8522
ENSG00000042286	AIFM2	34712	214.476	1.17812	0.357962	3.29118	0.000997673	0.00945452	128.925	133.998	319.155	275.827
ENSG00000042753	AP2S1	12857	4209.51	0.867783	0.288838	3.00439	0.00266116	0.0204942	2435.35	3525.56	6208.82	4668.3
ENSG00000044459	CNTLN	368942	300.496	-1.25753	0.34066	-3.69145	0.000222979	0.00285525	481.025	366.464	166.658	187.839
ENSG00000046604	DSG2	50966	4626.17	1.43195	0.308244	4.64551	3.39242e-06	8.56166e-05	3045.3	1958.19	5440.89	8060.28
ENSG00000046653	GPM6B	167608	740.56	-1.42943	0.285719	-5.00292	5.64672e-07	1.86866e-05	1167.44	992.802	376.886	425.11
ENSG00000047365	ARAP2	296289	29.9166	2.42376	0.865789	2.79949	0.0051184	0.0337268	10.6697	8.12108	21.7853	79.0902
ENSG00000047648	ARHGAP6	547583	220.31	-1.51751	0.355974	-4.26297	2.01727e-05	0.000384725	341.43	311.646	115.462	112.704
ENSG00000047849	MAP4	238588	8670.64	0.670792	0.251238	2.66994	0.0075864	0.0452825	7211.81	6168.97	9960.25	11341.5
ENSG00000047932	GOPC	284318	1483.09	-0.852	0.28147	-3.02696	0.00247026	0.0193731	2058.36	1759.23	899.734	1215.02
ENSG00000048052	HDAC9	915468	1360.79	1.87126	0.360716	5.18762	2.13e-07	8.23684e-06	761.993	406.054	1565.28	2709.83
ENSG00000048140	TSPAN17	11671	1155.92	0.97725	0.270787	3.60893	0.000307465	0.00368059	822.454	734.957	1418.22	1648.04
ENSG00000048342	CC2D2A	131692	696.795	-0.767752	0.290446	-2.64336	0.0082088	0.0480364	932.708	823.274	460.76	570.438
ENSG00000049089	COL9A2	17330	44.8407	-1.93068	0.690039	-2.79792	0.00514321	0.0338371	42.6787	99.4832	17.4283	19.7726
ENSG00000049130	KITLG	88059	4407.48	1.24336	0.291265	4.26885	1.96487e-05	0.000377304	3217.8	2017.07	5785.09	6609.97
ENSG00000049283	EPN3	11208	15.3257	3.91856	1.20521	3.25134	0.00114862	0.0105429	1.77828	2.03027	33.7673	23.7271
ENSG00000049656	CLPTM1L	27356	2191.52	1.1315	0.255717	4.42479	9.6535e-06	0.000211508	1293.7	1453.67	3113.12	2905.58
ENSG00000049759	NEDD4L	357174	1671.68	0.73346	0.256929	2.85472	0.00430748	0.0296645	1275.92	1235.42	2005.34	2170.04
ENSG00000050165	DKK3	46664	9548.73	1.10679	0.247173	4.47778	7.54218e-06	0.000170364	6414.25	5696.94	12345.7	13738
ENSG00000050767	COL23A1	352938	17.5182	-7.51895	1.7306	-4.3447	1.39468e-05	0.00028441	28.4525	41.6205	0	0
ENSG00000050820	BCAR1	39024	4189.6	0.968707	0.251872	3.84603	0.000120049	0.00170599	2759	2908.36	5099.95	5991.08
ENSG00000051108	HERPUD1	11839	1040.51	0.78861	0.291961	2.70108	0.00691154	0.0424118	888.251	637.505	1215.62	1420.66
ENSG00000051180	RAD51	37383	282.055	-1.16962	0.341331	-3.42665	0.000611069	0.00646396	377.884	403.008	196.068	151.26
ENSG00000051341	POLQ	114576	275.9	-1.34467	0.357792	-3.75825	0.000171103	0.0022973	402.78	388.797	188.443	123.578
ENSG00000051523	CYBA	7870	4098.85	1.30107	0.295377	4.40479	1.05885e-05	0.000228416	1857.41	2875.88	6583.53	5078.58
ENSG00000051825	MPHOSPH9	91695	432.393	-1.11701	0.340213	-3.28328	0.00102605	0.00965262	722.871	460.871	247.263	298.566
ENSG00000052126	PLEKHA5	246687	998.475	-1.05708	0.276499	-3.82309	0.000131789	0.00185089	1482.2	1215.12	668.81	627.779
ENSG00000052344	PRSS8	4328	204.46	2.77863	0.388439	7.15332	8.47054e-13	1.0852e-10	45.3461	58.8778	319.155	394.463
ENSG00000052749	RRP12	45013	881.626	0.941288	0.27844	3.38057	0.000723346	0.00738887	612.617	594.869	1270.08	1048.93
ENSG00000053747	LAMA3	265624	82.1746	2.98492	0.610642	4.88817	1.01778e-06	3.0394e-05	28.4525	8.12108	112.194	179.93
ENSG00000054148	PHPT1	2313	2591.78	1.37692	0.303932	4.53035	5.88847e-06	0.000136312	1106.98	1775.47	4235.07	3249.62
ENSG00000054598	FOXC1	3447	762.888	-1.40911	0.276963	-5.0877	3.62425e-07	1.32985e-05	1082.97	1133.91	409.564	425.11
ENSG00000054654	SYNE2	373483	898.554	-1.53904	0.292387	-5.26372	1.41169e-07	5.72279e-06	1509.76	1164.36	413.921	506.177
ENSG00000054690	PLEKHH1	56312	253.449	-2.24214	0.352136	-6.36726	1.9244e-10	1.56783e-08	390.332	446.659	83.8735	92.931
ENSG00000055118	KCNH2	33355	62.9288	2.21186	0.609778	3.62732	0.000286375	0.00348783	12.448	32.4843	98.034	108.749
ENSG00000055163	CYFIP2	129518	1908.52	1.81315	0.277383	6.53663	6.29215e-11	5.52886e-09	925.594	765.412	2572.85	3370.23
ENSG00000055732	MCOLN3	30418	37.3164	2.47131	0.739749	3.34075	0.000835534	0.00825354	10.6697	12.1816	41.3921	85.022
ENSG00000055813	CCDC85A	202051	24.1789	3.0672	1.00049	3.0657	0.00217164	0.0175562	6.22398	4.06054	15.2497	71.1812
ENSG00000056277	ZNF280C	66189	156.271	-1.27584	0.395511	-3.2258	0.00125622	0.0113963	230.287	212.163	82.7842	99.8514
ENSG00000056998	GYG2	54031	402.951	-1.37342	0.316143	-4.34428	1.39732e-05	0.000284603	545.932	617.202	201.514	247.157
ENSG00000057294	PKP2	106096	245.902	2.21968	0.445487	4.98259	6.2739e-07	2.01791e-05	114.699	58.8778	271.227	538.802
ENSG00000058085	LAMC2	58663	960.011	2.23337	0.326469	6.84098	7.8652e-12	8.25011e-10	408.115	264.95	1277.71	1889.27
ENSG00000058091	CDK14	744168	508.879	-1.25237	0.299226	-4.18537	2.84706e-05	0.000509405	778.886	654.762	297.37	304.497
ENSG00000058262	SEC61A1	20043	8540.02	1.0921	0.246651	4.4277	9.52454e-06	0.000209228	5848.76	5058.42	11453.6	11799.3
ENSG00000059122	FLYWCH1	39272	913.605	0.944432	0.27404	3.44633	0.000568249	0.00611738	637.513	612.126	1117.59	1287.19
ENSG00000059588	TARBP1	87791	1084.52	-0.9996	0.276978	-3.60895	0.000307434	0.00368059	1587.11	1304.45	772.29	674.244
ENSG00000059758	CDK17	122300	2857.59	1.35326	0.288495	4.69076	2.72186e-06	7.04952e-05	1853.86	1361.3	3452.97	4762.22
ENSG00000060069	CTDP1	74710	601.824	0.976958	0.292317	3.34211	0.000831426	0.00822749	371.66	439.553	753.772	842.311
ENSG00000060656	PTPRU	90298	518.924	0.930144	0.319208	2.91392	0.00356927	0.025798	403.669	310.631	578.4	782.993
ENSG00000060718	COL11A1	232030	2092.51	-1.52463	0.304092	-5.01371	5.33902e-07	1.78852e-05	3525.44	2686.05	838.735	1319.82
ENSG00000060971	ACAA1	34114	757.743	0.903854	0.298676	3.0262	0.00247648	0.0194037	441.902	614.156	926.966	1047.95
ENSG00000061918	GUCY1B3	48600	716.74	-1.54535	0.292865	-5.27667	1.31555e-07	5.35894e-06	1172.78	962.348	398.672	333.168
ENSG00000062038	CDH3	86428	452.362	1.95946	0.319862	6.12597	9.01313e-10	6.35577e-08	181.384	188.815	607.811	831.436
ENSG00000063046	EIF4B	36052	9383.76	-1.11941	0.246622	-4.53897	5.65306e-06	0.000131225	13512.3	12191.8	5586.85	6244.17
ENSG00000063127	SLC6A16	35588	117.789	-1.2718	0.482717	-2.63467	0.00842186	0.0490267	150.265	182.724	93.6769	44.4883
ENSG00000063176	SPHK2	11427	254.523	1.54142	0.356143	4.32809	1.50407e-05	0.000302308	140.484	119.786	326.78	431.042
ENSG00000063241	ISOC2	9359	635.221	1.00182	0.303223	3.30391	0.000953456	0.00914915	359.212	487.265	908.448	785.959
ENSG00000063245	EPN1	34633	2412.69	1.20889	0.276894	4.3659	1.26599e-05	0.000262831	1202.12	1712.53	3323.35	3412.74
ENSG00000063660	GPC1	32406	1325.91	0.889468	0.264927	3.35741	0.000786759	0.00791143	861.576	997.877	1752.63	1691.54
ENSG00000063854	HAGH	31575	836.297	1.26658	0.288976	4.38299	1.1706e-05	0.000247121	439.235	543.097	1295.14	1067.72
ENSG00000064115	TM7SF3	41240	1289.83	1.14983	0.339891	3.38293	0.000717157	0.00734095	1019.84	582.687	1398.62	2158.17
ENSG00000064225	ST3GAL6	88966	402.875	0.856698	0.310189	2.76186	0.00574736	0.036802	272.966	300.48	481.456	556.597
ENSG00000064270	ATP2C2	95661	40.3622	1.76376	0.665979	2.64837	0.00808813	0.0474958	20.4502	16.2422	55.5526	69.204
ENSG00000064300	NGFR	19725	132.513	-2.75281	0.441897	-6.22954	4.67802e-10	3.50497e-08	202.724	258.859	34.8565	33.6133
ENSG00000064601	CTSA	8677	2897.55	1.10336	0.255311	4.32161	1.54892e-05	0.000309366	1731.16	1950.07	4204.57	3704.39
ENSG00000064687	ABCA7	25470	311.161	1.52131	0.347038	4.3837	1.1668e-05	0.000246629	143.151	178.664	389.957	532.87
ENSG00000065000	AP3D1	63477	4804.91	0.987276	0.261116	3.78099	0.000156205	0.00212964	3553	2891.1	5826.49	6949.07
ENSG00000065268	WDR18	11396	696.264	1.01107	0.297986	3.39301	0.000691283	0.0071308	401.002	522.794	1013.02	848.243
ENSG00000065320	NTN1	222459	44.9394	1.84698	0.666513	2.77111	0.00558663	0.0359914	25.7851	13.1968	57.7311	83.0447
ENSG00000065328	MCM10	49551	314.417	-1.04674	0.326792	-3.20308	0.00135964	0.0121248	453.461	393.872	214.585	195.748
ENSG00000065361	ERBB3	23649	801.923	-3.61555	0.296756	-12.1836	3.80196e-34	5.46717e-31	1336.38	1629.29	126.355	115.669
ENSG00000065371	ROPN1	23658	30.7798	-8.33102	1.64781	-5.05581	4.28561e-07	1.51742e-05	33.7873	89.3318	0	0
ENSG00000065621	GSTO2	36073	252.917	1.86452	0.36331	5.13205	2.86605e-07	1.07368e-05	93.3597	124.862	348.565	444.883
ENSG00000065833	ME1	220690	234.459	1.19578	0.388698	3.07638	0.00209529	0.0170954	175.161	109.635	273.406	379.633
ENSG00000066056	TIE1	22116	3369.73	0.79992	0.25762	3.10504	0.00190252	0.0159222	2678.98	2238.37	4023.75	4537.8
ENSG00000066279	ASPM	62567	1047	-1.85841	0.304329	-6.10658	1.01792e-09	7.08867e-08	1952.55	1329.83	503.241	402.372
ENSG00000066322	ELOVL1	4629	2801.57	0.847022	0.258082	3.28198	0.00103079	0.00968635	1975.67	2028.24	3961.66	3240.72
ENSG00000066382	MPPED2	202380	7.23552	-6.24278	2.05471	-3.03828	0.0023793	0.018808	10.6697	18.2724	0	0
ENSG00000066697	MSANTD3	24074	1198.24	0.834509	0.279664	2.98397	0.00284534	0.0216078	747.766	974.529	1626.27	1444.39
ENSG00000067057	PFKP	71380	3599.63	1.25303	0.248437	5.04365	4.56736e-07	1.60364e-05	2169.5	2086.1	4842.88	5300.03
ENSG00000067221	STOML1	11417	222.744	0.995079	0.356727	2.78947	0.00527945	0.0344231	133.371	164.452	288.656	304.497
ENSG00000067225	PKM	32795	25359.2	1.04954	0.244216	4.29757	1.72684e-05	0.000341362	15349.2	17693.8	34805.3	33588.6
ENSG00000067445	TRO	10970	933.477	-1.20496	0.283412	-4.25163	2.12223e-05	0.000401549	1452.85	1151.16	598.007	531.882
ENSG00000067606	PRKCZ	134926	136.215	1.30902	0.428692	3.05351	0.00226178	0.0181104	91.5814	64.9686	168.836	219.475
ENSG00000067798	NAV3	382106	276.362	1.78456	0.357126	4.99701	5.82267e-07	1.90491e-05	144.93	103.544	383.422	473.553
ENSG00000067836	ROGDI	5983	335.595	0.884494	0.33037	2.67728	0.00742224	0.044568	201.835	270.026	444.421	426.099
ENSG00000068001	HYAL2	5117	2728.87	0.862225	0.259053	3.32837	0.000873563	0.0085487	1761.39	2112.5	3708.95	3332.66
ENSG00000068078	FGFR3	15566	117.87	-1.32225	0.443795	-2.97942	0.00288793	0.021862	165.38	171.558	54.4633	80.0789
ENSG00000068489	PRR11	49207	629.313	-1.18196	0.308875	-3.82665	0.000129897	0.00182891	1025.18	721.761	408.475	361.838
ENSG00000068885	IFT80	142895	458.45	-1.5768	0.316433	-4.98305	6.25902e-07	2.01791e-05	689.972	683.186	266.87	193.771
ENSG00000068903	SIRT2	21306	1213.11	1.19233	0.271164	4.39709	1.09711e-05	0.000234738	664.187	813.123	1657.86	1717.25
ENSG00000068971	PPP2R5B	16921	623.629	0.884095	0.297547	2.97128	0.00296561	0.0222793	381.441	495.386	848.539	769.152
ENSG00000068976	PYGM	13909	39.8273	-2.57366	0.696433	-3.69548	0.000219469	0.00281817	69.3529	66.9989	13.0712	9.88628
ENSG00000069122	GPR116	102432	5984.33	1.33101	0.365465	3.64197	0.000270555	0.00333631	4644.87	2163.25	6326.46	10802.7
ENSG00000069188	SDK2	309706	247.98	-2.83608	0.370796	-7.64861	2.03158e-14	3.45973e-12	384.997	485.234	54.4633	67.2267
ENSG00000069275	NUCKS1	37458	5046.35	-0.937863	0.259173	-3.61868	0.000296108	0.00357485	7237.6	6024.82	3152.34	3770.63
ENSG00000069493	CLEC2D	30849	177.348	-1.16353	0.384136	-3.02895	0.00245403	0.0192638	250.737	239.572	124.176	94.9083
ENSG00000069702	TGFBR3	225991	401.917	-1.1051	0.41125	-2.68718	0.00720575	0.0435956	685.527	412.145	159.033	350.963
ENSG00000069812	HES2	12253	175.265	1.49006	0.417773	3.56667	0.000361552	0.00422558	113.81	70.0443	215.675	301.532
ENSG00000070047	PHRF1	35737	1125.65	0.929495	0.264388	3.51565	0.000438676	0.00494114	751.323	798.911	1480.31	1472.07
ENSG00000070087	PFN2	85885	8957.31	-0.700062	0.248469	-2.8175	0.00483991	0.0323232	10523	11654.8	7303.53	6347.98
ENSG00000070190	DAPP1	53322	34.6564	2.25479	0.780692	2.8882	0.00387453	0.0273831	17.7828	6.09081	43.5707	71.1812
ENSG00000070404	FSTL3	6994	663.12	0.927531	0.296497	3.1283	0.00175821	0.0149863	506.81	407.069	787.54	951.06
ENSG00000070413	DGCR2	86173	1453.09	0.783312	0.27562	2.842	0.00448308	0.0305479	1188.78	947.121	1677.47	1999.01
ENSG00000070423	RNF126	15752	808.056	1.49285	0.321569	4.6424	3.44381e-06	8.6523e-05	313.866	533.961	1228.69	1155.71
ENSG00000070495	JMJD6	13948	641.361	0.842112	0.281731	2.98907	0.00279829	0.0213181	458.796	459.856	810.414	836.379
ENSG00000070526	ST6GALNAC1	19078	112.501	1.9943	0.450023	4.43156	9.35535e-06	0.000205781	51.5701	38.5751	181.907	177.953
ENSG00000070540	WIPI1	36566	1159.74	0.713736	0.264772	2.69566	0.00702494	0.0428563	837.57	919.712	1421.49	1460.2
ENSG00000071054	MAP4K4	197838	12504	0.693791	0.261231	2.65585	0.00791088	0.0467329	10595	8512.92	13862	17045.9
ENSG00000071127	WDR1	42611	13446.8	1.0215	0.256401	3.98399	6.77682e-05	0.0010556	9659.61	8091.64	16280.2	19755.8
ENSG00000071553	ATP6AP1	7885	4750.02	1.35324	0.256139	5.28321	1.2694e-07	5.19617e-06	2887.04	2457.64	6297.05	7358.36
ENSG00000071575	TRIB2	25846	3136.03	-1.08409	0.25023	-4.33236	1.47518e-05	0.000297215	4293.66	4230.07	1900.77	2119.62
ENSG00000071655	MBD3	16244	1286.32	0.874468	0.294952	2.96478	0.00302895	0.0226537	787.778	1028.33	1931.27	1397.92
ENSG00000071794	HLTF	56428	1162.2	-1.10451	0.273855	-4.03318	5.50262e-05	0.000884582	1736.49	1436.42	779.915	695.994
ENSG00000071889	FAM3A	11217	497.761	0.981018	0.309581	3.16885	0.00153041	0.0133497	296.084	373.57	723.273	598.12
ENSG00000071967	CYBRD1	35887	897.814	-1.1201	0.301367	-3.71672	0.000201828	0.0026385	1454.63	1004.98	520.669	610.972
ENSG00000071991	CDH19	103056	54.2435	-5.69896	0.93715	-6.08115	1.19321e-09	8.20721e-08	94.2488	118.771	0	3.95451
ENSG00000072071	LPHN1	56250	514.009	-1.29579	0.308777	-4.19652	2.71044e-05	0.000488607	756.658	704.503	253.799	341.077
ENSG00000072110	ACTN1	105298	16446.7	1.51416	0.250952	6.03366	1.60282e-09	1.08033e-07	8846.94	8212.44	21911.7	26815.5
ENSG00000072135	PTPN18	19403	759.814	-0.92107	0.313906	-2.93423	0.0033438	0.0245705	822.454	1166.39	604.543	445.871
ENSG00000072274	TFRC	55007	4064.72	1.15806	0.366738	3.15772	0.00159007	0.013827	3424.97	1605.94	4131.59	7096.37
ENSG00000072571	HMMR	31739	413.885	-1.42723	0.331344	-4.3074	1.65183e-05	0.000328079	576.163	630.399	269.049	179.93
ENSG00000072952	MRVI1	120898	216.035	-1.39285	0.35838	-3.88652	0.000101692	0.00148926	333.427	292.359	118.73	119.624
ENSG00000072958	AP1M1	37772	1901.09	0.82289	0.269448	3.05399	0.00225821	0.0180905	1191.45	1555.19	2371.33	2486.4
ENSG00000073008	PVR	19753	1567.83	1.97565	0.274581	7.19517	6.23834e-13	8.24394e-11	723.76	547.158	2438.87	2561.53
ENSG00000073060	SCARB1	105813	682.256	0.923112	0.306853	3.00832	0.00262694	0.020289	559.269	382.706	851.806	935.242
ENSG00000073111	MCM2	24211	750.161	-0.842193	0.284423	-2.96106	0.00306581	0.0228581	1057.19	868.955	522.848	551.654
ENSG00000073331	ALPK1	157112	91.642	-1.37411	0.474198	-2.89776	0.00375833	0.0267498	132.482	131.968	56.6419	45.4769
ENSG00000073350	LLGL2	50129	180.678	1.22558	0.386975	3.16709	0.00153975	0.0134242	104.918	111.665	213.496	292.634
ENSG00000073578	SDHA	38460	2217.78	0.676429	0.252825	2.67548	0.00746217	0.0447597	1773.83	1640.46	2670.88	2785.95
ENSG00000073584	SMARCE1	23547	1842.57	-0.826652	0.266657	-3.10005	0.00193485	0.0161234	2216.63	2496.22	1466.15	1191.3
ENSG00000073756	PTGS2	8637	863.573	1.80337	0.366619	4.91891	8.70276e-07	2.6653e-05	513.034	255.814	1052.23	1633.21
ENSG00000074047	GLI2	257031	258.886	-0.975863	0.346174	-2.819	0.00481741	0.0321857	357.434	328.904	194.979	154.226
ENSG00000074071	MRPS34	1266	1302.71	1.28796	0.307951	4.18237	2.8849e-05	0.000515627	574.384	940.015	1979.2	1717.25
ENSG00000074416	MGLL	134143	1623.71	1.97503	0.269712	7.32275	2.42933e-13	3.54535e-11	596.613	720.746	2397.48	2780.02
ENSG00000074527	NTN4	133348	2377.18	2.27291	0.254216	8.94084	3.86223e-19	1.1575e-16	854.463	775.563	3845.11	4033.6
ENSG00000074660	SCARF1	11890	868.046	0.871749	0.318569	2.73645	0.00621063	0.0392001	756.658	470.007	998.857	1246.66
ENSG00000074800	ENO1	18248	29998.4	0.85373	0.241713	3.532	0.000412429	0.00469912	20637.8	22107.6	40314.8	36933.2
ENSG00000074842	C19orf10	28997	2651.36	1.5352	0.250492	6.12873	8.85813e-10	6.27283e-08	1404.84	1315.61	3881.06	4003.94
ENSG00000074855	ANO8	11607	188.591	1.00194	0.3671	2.72933	0.00634641	0.0398125	125.369	125.877	245.085	258.032
ENSG00000075218	GTSE1	34070	507.915	-1.15451	0.343722	-3.35885	0.000782674	0.0078798	632.178	769.472	398.672	231.339
ENSG00000075223	SEMA3C	179822	292.644	-1.04302	0.379044	-2.75172	0.00592825	0.0377586	491.694	296.419	159.033	223.43
ENSG00000075292	ZNF638	158509	2765.29	-0.87524	0.280999	-3.11474	0.00184107	0.0155426	3067.53	4090.99	2210.12	1692.53
ENSG00000075407	ZNF37A	31209	210.703	-7.66896	0.817491	-9.38109	6.52913e-21	2.38214e-18	477.468	361.388	0	3.95451
ENSG00000075426	FOSL2	24865	2114.04	0.903942	0.2927	3.08828	0.00201315	0.0166355	1718.71	1226.28	2338.65	3172.51
ENSG00000075618	FSCN1	13848	10924	0.942068	0.252254	3.7346	0.000188011	0.00249724	6732.57	8225.64	13712.8	15025.2
ENSG00000075711	DLG1	256741	4013.32	0.865507	0.259625	3.33369	0.000857024	0.00842121	3154.67	2533.78	4879.91	5484.91
ENSG00000075785	RAB7A	88675	8098.56	0.703783	0.251155	2.80218	0.00507585	0.0334859	5555.34	6767.9	9875.29	10195.7
ENSG00000075884	ARHGAP15	676991	8.31366	-6.44208	2.00831	-3.20772	0.00133792	0.0119692	8.8914	24.3632	0	0
ENSG00000076003	MCM6	36801	983.513	-1.31972	0.276798	-4.76781	1.86237e-06	5.10723e-05	1470.64	1337.95	614.346	511.121
ENSG00000076356	PLXNA2	222079	2635.42	1.74176	0.301414	5.77861	7.5319e-09	4.18375e-07	1461.75	964.378	3412.67	4702.9
ENSG00000076382	SPAG5	21710	661.548	-1.12932	0.327311	-3.45029	0.000559992	0.00606344	738.875	1077.06	490.17	340.088
ENSG00000076706	MCAM	12991	22451.9	0.720843	0.274472	2.6263	0.00863197	0.0499381	19875.8	14037.3	25085.8	30808.6
ENSG00000076716	GPC4	115388	709.576	-2.00258	0.30043	-6.66571	2.63384e-11	2.46949e-09	1255.47	1016.15	248.353	318.338
ENSG00000076826	CAMSAP3	22403	28.213	3.45766	0.911197	3.79464	0.000147859	0.00203237	5.33484	4.06054	28.3209	75.1357
ENSG00000076944	STXBP2	10993	223.22	1.70278	0.371066	4.5889	4.4558e-06	0.000106527	86.2466	123.846	327.869	354.917
ENSG00000077092	RARB	423601	317.096	-2.13082	0.343938	-6.19536	5.81516e-10	4.28052e-08	593.056	439.553	112.194	123.578
ENSG00000077152	UBE2T	10324	491.977	-0.894476	0.332154	-2.69295	0.00708222	0.0430499	512.144	767.442	387.779	300.543
ENSG00000077238	IL4R	51111	1284.84	0.892474	0.284444	3.13761	0.00170334	0.0146151	1044.74	754.245	1581.61	1758.77
ENSG00000077463	SIRT6	8496	391.371	0.87852	0.324604	2.70643	0.00680103	0.0419711	263.185	288.298	584.936	429.064
ENSG00000077616	NAALAD2	61380	314.202	-2.21846	0.355408	-6.24202	4.31969e-10	3.28042e-08	588.61	445.644	129.623	92.931
ENSG00000077942	FBLN1	98898	1707.5	-1.43312	0.261325	-5.48404	4.15714e-08	1.93267e-06	2588.29	2395.72	986.875	859.118
ENSG00000077943	ITGA8	206177	185.435	-2.6497	0.450636	-5.8799	4.1052e-09	2.47833e-07	427.676	212.163	43.5707	58.329
ENSG00000078177	N4BP2	101427	489.006	-1.2611	0.424728	-2.9692	0.0029858	0.0223808	911.368	468.992	174.283	401.383
ENSG00000078237	C12orf5	31968	925.246	1.36106	0.31563	4.3122	1.61638e-05	0.000321419	613.506	423.311	1100.16	1564.01
ENSG00000078401	EDN1	6832	1211.65	2.49687	0.26786	9.32157	1.14634e-20	4.00813e-18	384.108	345.146	2008.61	2108.74
ENSG00000078596	ITM2A	7284	485.717	2.25551	0.418786	5.38582	7.21155e-08	3.17668e-06	236.511	99.4832	581.668	1025.21
ENSG00000078808	SDF4	15124	3512.02	1.44396	0.248664	5.80686	6.3657e-09	3.62154e-07	1866.3	1909.47	4895.16	5377.15
ENSG00000078902	TOLLIP	35284	1206.72	1.19968	0.271257	4.42266	9.74921e-06	0.000213326	728.205	735.973	1512.99	1849.72
ENSG00000079263	SP140	155937	141.653	2.0058	0.427369	4.69337	2.68743e-06	6.99275e-05	47.1244	65.9838	253.799	199.703
ENSG00000079308	TNS1	203207	292.848	-1.71701	0.445834	-3.85123	0.000117528	0.00168081	631.289	266.98	99.1232	173.999
ENSG00000079385	CEACAM1	53931	225.608	1.26856	0.360801	3.51595	0.000438176	0.00493883	137.817	126.892	278.852	358.872
ENSG00000079387	SENP1	63411	423.187	-0.825827	0.303276	-2.72302	0.00646885	0.0404127	529.038	553.248	294.102	316.361
ENSG00000079616	KIF22	14667	835.002	-1.06399	0.31663	-3.36037	0.000778385	0.00784602	985.167	1273.99	655.738	425.11
ENSG00000079819	EPB41L2	223976	2920.71	-1.45529	0.31571	-4.6096	4.0345e-06	9.91346e-05	5111.66	3449.43	1194.93	1926.84
ENSG00000079841	RIMS1	516440	20.4809	2.60134	0.950357	2.73723	0.00619593	0.0391367	3.55656	8.12108	32.678	37.5679
ENSG00000079931	MOXD1	105491	1074.95	-1.8069	0.269512	-6.70432	2.0234e-11	1.96293e-09	1768.5	1575.49	479.277	476.519
ENSG00000080345	RIF1	98131	1579.22	-1.06679	0.324129	-3.29125	0.000997419	0.00945452	2664.75	1611.02	830.021	1211.07
ENSG00000080573	COL5A3	50911	5678.76	1.02868	0.270059	3.8091	0.000139476	0.0019442	4371.01	3100.22	7866.68	7377.14
ENSG00000080709	KCNN2	135696	66.0337	2.03886	0.607379	3.35682	0.000788458	0.00792376	29.3416	22.333	63.1775	149.283
ENSG00000080839	RBL1	99647	251.573	-0.974938	0.340554	-2.8628	0.00419916	0.0290976	344.097	322.813	174.283	165.101
ENSG00000080986	NDC80	45125	635.108	-1.5997	0.387093	-4.13261	3.5866e-05	0.000620556	770.884	1138.98	436.796	193.771
ENSG00000081051	AFP	25037	64.4063	1.86535	0.557461	3.34615	0.000819432	0.00813759	23.1176	32.4843	89.3198	112.704
ENSG00000081059	TCF7	37155	123.007	-2.13903	0.469998	-4.55115	5.33523e-06	0.000124709	158.267	242.617	55.5526	35.5906
ENSG00000081320	STK17B	42938	1183.1	-0.953627	0.263838	-3.61444	0.000300996	0.00362383	1507.98	1613.05	790.807	820.561
ENSG00000081377	CDC14B	129590	651.643	-0.804571	0.294796	-2.72924	0.00634799	0.0398125	866.911	790.79	415.011	533.859
ENSG00000081386	ZNF510	22265	260.24	-1.1247	0.35923	-3.13086	0.00174296	0.0148714	423.23	290.329	162.301	165.101
ENSG00000081479	LRP2	235577	10.9217	-6.84159	1.92714	-3.55012	0.000385052	0.00444146	35.5656	8.12108	0	0
ENSG00000081913	PHLPP1	264995	422.629	-1.00913	0.305069	-3.30789	0.000940034	0.00905659	577.052	552.233	296.28	264.952
ENSG00000081923	ATP8B1	156676	807.381	1.14439	0.349808	3.2715	0.0010698	0.00996428	662.409	343.116	958.554	1265.44
ENSG00000082126	MPP4	53825	213.606	2.37185	0.374859	6.32731	2.49474e-10	2.00331e-08	78.2443	59.8929	380.154	336.133
ENSG00000082258	CCNT2	41108	1179.18	-0.735675	0.264762	-2.77863	0.00545888	0.0353595	1532.88	1414.08	857.253	912.504
ENSG00000082269	FAM135A	148234	276.452	-1.08519	0.354827	-3.05837	0.00222545	0.0179037	426.787	324.843	152.497	201.68
ENSG00000082438	COBLL1	190056	487.315	1.76556	0.352025	5.01544	5.29122e-07	1.77605e-05	256.072	186.785	564.24	942.162
ENSG00000082497	SERTAD4	13833	184.724	-1.7778	0.400894	-4.4346	9.22446e-06	0.000203168	334.317	237.542	95.8554	71.1812
ENSG00000082512	TRAF5	48332	641.352	-1.00053	0.294947	-3.39225	0.000693204	0.00713745	882.916	827.335	481.456	373.701
ENSG00000082781	ITGB5	139471	3047.33	0.727657	0.257647	2.82424	0.00473924	0.0317774	2457.58	2131.78	3513.97	4086
ENSG00000083290	ULK2	97108	890.91	-1.05885	0.280579	-3.7738	0.000160777	0.00217959	1318.59	1089.24	546.812	608.995
ENSG00000083307	GRHL2	177295	57.1975	2.05108	0.617834	3.31979	0.000900837	0.00873411	14.2262	30.454	77.3379	106.772
ENSG00000083444	PLOD1	41334	6849.25	1.02279	0.242418	4.21909	2.45289e-05	0.000450403	4587.07	4449.34	9028.93	9331.66
ENSG00000083544	TDRD3	177422	339.38	-1.04265	0.357444	-2.91696	0.00353458	0.0256356	422.341	491.325	277.763	166.089
ENSG00000083642	PDS5B	191594	911.911	-0.928489	0.305673	-3.03752	0.00238531	0.0188212	1451.08	940.015	609.989	646.563
ENSG00000083857	FAT1	138940	6576.84	0.878008	0.314947	2.78779	0.00530688	0.0345482	5854.98	3414.91	7056.27	9981.19
ENSG00000084453	SLCO1A2	154995	40.6296	-2.93879	0.708813	-4.14607	3.38226e-05	0.000588232	74.6877	69.0292	10.8927	7.90902
ENSG00000084764	MAPRE3	56585	209.129	1.03548	0.35893	2.8849	0.00391532	0.027598	134.26	140.089	263.602	298.566
ENSG00000085063	CD59	38185	12765.9	1.15088	0.251775	4.57106	4.85253e-06	0.000115354	8622.88	7232.83	16457.7	18750.3
ENSG00000085117	CD82	55937	680.609	1.29317	0.369149	3.50311	0.000459868	0.00515218	494.362	294.389	684.059	1249.63
ENSG00000085382	HACE1	131827	540.885	-1.18264	0.367663	-3.21665	0.00129697	0.0116839	919.37	582.687	236.371	425.11
ENSG00000085733	CTTN	38181	8883.45	0.967938	0.243678	3.97219	7.1214e-05	0.00110257	6236.43	5784.24	11338.2	12175
ENSG00000085840	ORC1	31631	145.633	-1.34117	0.412724	-3.24956	0.00115582	0.0105943	240.957	176.633	83.8735	81.0675
ENSG00000085999	RAD54L	30786	211.1	-1.27466	0.373011	-3.41722	0.000632631	0.00664006	261.407	336.01	137.248	109.738
ENSG00000086300	SNX10	82409	52.9732	2.0286	0.637787	3.18069	0.00146924	0.012944	29.3416	12.1816	78.4272	91.9424
ENSG00000086506	HBQ1	729	9.90841	4.26651	1.59841	2.66922	0.00760284	0.0453281	0	2.03027	21.7853	15.818
ENSG00000086544	ITPKC	23758	559.531	0.868379	0.287631	3.01907	0.00253549	0.0197921	399.224	392.857	713.47	732.573
ENSG00000086696	HSD17B2	63531	68.9222	5.36239	0.766042	7.00012	2.55741e-12	3.00147e-10	5.33484	1.01513	143.783	125.556
ENSG00000086991	NOX4	265256	316.164	1.08428	0.323274	3.35406	0.000796357	0.00796974	198.278	207.087	408.475	450.814
ENSG00000087074	PPP1R15A	3666	3007.65	1.37246	0.269795	5.08704	3.63701e-07	1.32985e-05	1437.74	1914.54	4623.94	4054.36
ENSG00000087076	HSD17B14	23662	542.516	1.25813	0.326099	3.85813	0.000114257	0.00164316	246.292	393.872	786.45	743.448
ENSG00000087077	TRIP6	6317	1587.1	1.16321	0.263052	4.42198	9.78025e-06	0.0002135	920.26	1039.5	2323.41	2065.24
ENSG00000087086	FTL	1578	63062.1	0.923037	0.278393	3.31558	0.000914517	0.00883103	34887.2	52212.4	89310	75838.6
ENSG00000087088	BAX	6984	2448.42	0.813756	0.281109	2.8948	0.00379397	0.0269242	1522.21	2029.25	3520.51	2721.69
ENSG00000087266	SH3BP2	48076	1379.93	-0.805666	0.262315	-3.07137	0.00213081	0.0173347	1844.08	1666.85	1036.98	971.821
ENSG00000087301	TXNDC16	121933	169.651	-1.25453	0.39833	-3.14946	0.00163572	0.0141434	279.19	198.966	93.6769	106.772
ENSG00000087303	NID2	64192	6117.48	-0.867618	0.272827	-3.18011	0.00147221	0.0129633	9153.69	6653.19	3923.54	4739.48
ENSG00000088256	GNA11	29595	1288.76	1.15833	0.283251	4.08943	4.32434e-05	0.000724306	843.794	751.2	1508.63	2051.4
ENSG00000088305	DNMT3B	46972	332.906	-2.1132	0.347204	-6.08634	1.15522e-09	8.01161e-08	440.124	641.565	126.355	123.578
ENSG00000088325	TPX2	62535	2493.29	-1.0943	0.292166	-3.74548	0.000180048	0.00240202	3040.86	3750.92	1914.93	1266.43
ENSG00000088448	ANKRD10	36530	1692.53	-0.904737	0.268444	-3.3703	0.000750869	0.007619	2235.3	2177.46	1321.28	1036.08
ENSG00000088726	TMEM40	35933	107.18	2.62266	0.481861	5.44277	5.2459e-08	2.39897e-06	37.3439	22.333	174.283	194.76
ENSG00000088756	ARHGAP28	185999	370.426	-1.03665	0.3161	-3.2795	0.0010399	0.00975008	456.129	540.052	247.263	238.259
ENSG00000088832	FKBP1A	24185	22879.5	1.11707	0.247644	4.51078	6.45895e-06	0.000148088	13099.7	15779.3	31531	31108.2
ENSG00000088836	SLC4A11	11774	207.012	1.46482	0.361863	4.04801	5.16543e-05	0.000837597	107.586	112.68	286.477	321.304
ENSG00000088881	EBF4	67230	23.6627	-3.21627	0.980147	-3.28141	0.00103289	0.00970058	26.6742	58.8778	2.17853	6.9204
ENSG00000088882	CPXM1	6569	1338.15	-1.61638	0.302695	-5.33998	9.2958e-08	3.95968e-06	1764.05	2271.87	789.718	526.939
ENSG00000088970	PLK1S1	120637	168.112	-1.21647	0.41381	-2.93969	0.00328546	0.024248	215.172	254.799	126.355	76.1243
ENSG00000089335	ZNF302	8759	531.235	-0.859844	0.295827	-2.90658	0.00365406	0.0262414	733.54	636.489	359.458	395.451
ENSG00000089356	FXYD3	8497	22.0086	-3.67079	1.10105	-3.33389	0.000856399	0.00842002	33.7873	47.7113	6.5356	0
ENSG00000089472	HEPH	106319	467.496	-7.81043	0.619051	-12.6168	1.70634e-36	3.57968e-33	1175.44	686.231	4.35707	3.95451
ENSG00000089486	CDIP1	28154	1163.58	0.847218	0.265063	3.19629	0.00139208	0.012355	801.115	861.849	1442.19	1549.18
ENSG00000089685	BIRC5	11451	370.754	-1.11712	0.370405	-3.01594	0.00256186	0.0199516	409.893	605.02	294.102	173.999
ENSG00000090006	LTBP4	36937	275.358	-1.10305	0.335041	-3.2923	0.000993719	0.00943302	355.656	395.903	180.818	169.055
ENSG00000090013	BLVRB	18052	399.153	1.40411	0.32275	4.35046	1.35852e-05	0.00027873	220.507	217.239	665.542	493.325
ENSG00000090020	SLC9A1	68167	1311.02	1.0353	0.270693	3.82462	0.000130975	0.00184152	858.909	860.834	1571.81	1952.54
ENSG00000090339	ICAM1	15781	2012.25	0.89455	0.317751	2.81525	0.00487389	0.0324855	1725.82	1089.24	2099.02	3134.94
ENSG00000090376	IRAK3	65744	99.4346	-1.42844	0.480376	-2.97359	0.0029434	0.0221559	159.156	130.952	41.3921	66.2381
ENSG00000090432	MUL1	8712	577.996	0.954098	0.296018	3.22311	0.00126805	0.0114786	435.678	351.237	734.166	790.902
ENSG00000090581	GNPTG	11429	1224.62	1.1613	0.314598	3.69138	0.000223037	0.00285525	615.285	898.394	2019.5	1365.3
ENSG00000090674	MCOLN1	11384	411.974	1.60361	0.312923	5.12463	2.98123e-07	1.11186e-05	216.061	191.86	569.686	670.29
ENSG00000090889	KIF4A	130804	591.966	-1.29024	0.341776	-3.77509	0.000159947	0.00217359	793.113	887.228	443.331	244.191
ENSG00000091428	RAPGEF4	317620	40.2093	-2.64686	0.818642	-3.23324	0.00122396	0.0111398	65.7963	73.0897	2.17853	19.7726
ENSG00000091490	SEL1L3	116328	526.897	1.37959	0.315498	4.37275	1.22691e-05	0.000255792	320.09	264.95	642.667	879.879
ENSG00000091651	ORC6	8752	604.123	-1.17932	0.325654	-3.62138	0.000293034	0.00355017	700.642	975.544	436.796	303.509
ENSG00000091656	ZFHX4	186068	242.408	-1.36512	0.364852	-3.74156	0.000182885	0.00243407	409.004	289.313	143.783	127.533
ENSG00000091879	ANGPT2	63759	9317.15	1.72269	0.244182	7.05494	1.72678e-12	2.08494e-10	4413.69	4252.4	13541.8	15060.8
ENSG00000091972	CD200	30466	347.977	-2.70982	0.360581	-7.51515	5.68456e-14	9.08609e-12	589.5	618.217	67.5345	116.658
ENSG00000092140	G2E3	60941	536.202	-0.967652	0.336836	-2.87277	0.00406897	0.0284353	866.911	552.233	310.441	415.224
ENSG00000092445	TYRO3	21664	845.285	-0.763821	0.271911	-2.80909	0.00496824	0.0329965	1058.97	1068.94	638.31	614.927
ENSG00000092470	WDR76	41457	259.886	-1.37911	0.339538	-4.06173	4.87094e-05	0.000800676	375.217	375.6	150.319	138.408
ENSG00000092758	COL9A3	24916	44.881	-3.09977	0.687644	-4.50782	6.5498e-06	0.000149966	76.466	84.2562	10.8927	7.90902
ENSG00000092820	EZR	53672	5099.76	1.42143	0.253139	5.6152	1.96338e-08	9.72016e-07	2888.81	2656.61	6767.61	8085.99
ENSG00000092929	UNC13D	17493	54.7838	1.61404	0.606993	2.65907	0.00783572	0.0463869	19.5611	34.5146	95.8554	69.204
ENSG00000093010	COMT	28369	208.89	1.85168	0.370162	5.00237	5.66305e-07	1.86866e-05	80.9117	100.498	349.655	304.497
ENSG00000094631	HDAC6	23609	674.049	-0.810348	0.302047	-2.68285	0.00729971	0.0439896	850.907	865.91	574.043	405.337
ENSG00000094804	CDC6	15287	625.35	-0.911793	0.324327	-2.81134	0.00493359	0.0328052	783.332	849.668	539.187	329.213
ENSG00000094916	CBX5	49163	5272.53	-1.23655	0.24349	-5.07844	3.80549e-07	1.37055e-05	7409.2	7397.29	3102.23	3181.4
ENSG00000095002	MSH2	159343	751.88	-0.938401	0.277079	-3.38676	0.000707231	0.00725961	1026.07	950.166	515.223	516.064
ENSG00000095015	MAP3K1	80579	988.039	-1.73519	0.360101	-4.81862	1.44555e-06	4.1353e-05	1860.97	1178.57	311.53	601.086
ENSG00000095303	PTGS1	25159	25.4686	2.73472	0.853411	3.20446	0.00135316	0.0120761	6.22398	7.10594	38.1243	50.42
ENSG00000095383	TBC1D2	56605	137.279	2.64022	0.440042	5.99993	1.97401e-09	1.29413e-07	46.2353	29.4389	234.192	239.248
ENSG00000095637	SORBS1	249644	318.669	-2.44446	0.344418	-7.09738	1.27144e-12	1.58064e-10	580.608	496.401	84.9628	112.704
ENSG00000095777	MYO3A	278261	6.85395	-6.16342	2.10419	-2.92911	0.00339933	0.024839	7.11312	20.3027	0	0
ENSG00000096060	FKBP5	154999	2133.58	-1.01722	0.295231	-3.44551	0.000569977	0.006132	3337.83	2374.4	1182.94	1639.15
ENSG00000096717	SIRT1	33721	524.126	-0.981801	0.29702	-3.30551	0.000948052	0.00911291	752.212	639.535	340.94	363.815
ENSG00000097021	ACOT7	130123	2387.98	1.60986	0.274099	5.87329	4.27219e-09	2.56072e-07	985.167	1372.46	3606.56	3587.73
ENSG00000097046	CDC7	24914	299.949	-1.64648	0.354938	-4.63878	3.50471e-06	8.79216e-05	505.031	404.024	172.104	118.635
ENSG00000099194	SCD	17711	5961.89	-0.706928	0.250437	-2.82278	0.0047609	0.0318844	7962.25	6825.77	4330.92	4728.61
ENSG00000099256	PRTFDC1	103998	217.153	-1.07932	0.358987	-3.00657	0.00264214	0.0203876	316.534	273.071	130.712	148.294
ENSG00000099284	H2AFY2	59485	915.76	-0.967905	0.286374	-3.37986	0.00072522	0.00740351	1047.41	1376.52	645.935	593.177
ENSG00000099341	PSMD8	9289	3616.9	0.759196	0.267751	2.83546	0.00457596	0.0310296	2325.99	3047.43	4898.43	4195.74
ENSG00000099624	ATP5D	3076	676.104	1.12457	0.378598	2.97035	0.0029746	0.0223068	272.077	578.627	1113.23	740.482
ENSG00000099625	C19orf26	9741	116.294	1.30029	0.431419	3.01399	0.00257836	0.0200429	69.3529	64.9686	156.854	173.999
ENSG00000099785	2022-03-02	25748	635.708	1.21754	0.330198	3.68731	0.000226634	0.00289027	281.857	483.204	922.609	855.163
ENSG00000099795	NDUFB7	5985	1187.14	1.16837	0.297658	3.92522	8.66503e-05	0.00130543	589.5	873.016	1785.31	1500.74
ENSG00000099800	TIMM13	2271	1498.17	0.818434	0.271705	3.01221	0.00259352	0.0201232	971.83	1196.84	2054.36	1769.64
ENSG00000099814	CEP170B	31491	944.051	2.02418	0.279994	7.22936	4.85268e-13	6.56795e-11	371.66	373.57	1357.23	1673.75
ENSG00000099817	POLR2E	9005	3857.09	0.963449	0.267161	3.60624	0.000310661	0.00370826	2276.2	2954.04	5525.85	4672.26
ENSG00000099821	POLRMT	16375	755.891	0.794066	0.294309	2.69807	0.00697422	0.0426335	467.687	638.52	978.161	939.196
ENSG00000099849	RASSF7	3618	105.507	2.10698	0.455227	4.62841	3.68487e-06	9.17553e-05	40.9004	38.5751	176.461	166.089
ENSG00000099860	GADD45B	2138	309.224	1.68607	0.349014	4.83095	1.35882e-06	3.9184e-05	120.923	172.573	516.312	427.087
ENSG00000099889	ARVCF	46913	625.153	1.1065	0.288736	3.83221	0.000126999	0.00179263	429.454	363.418	838.735	869.004
ENSG00000099899	TRMT2A	5527	540.25	0.941231	0.321756	2.9253	0.00344126	0.0250562	306.753	433.462	803.879	616.904
ENSG00000099904	ZDHHC8	18552	902.381	1.24613	0.290595	4.2882	1.80123e-05	0.000353155	460.574	610.096	1370.3	1168.56
ENSG00000099954	CECR2	197014	183.291	-1.61454	0.464132	-3.47863	0.000503982	0.00555738	353.878	198.966	57.7311	122.59
ENSG00000099958	DERL3	4626	9.39538	-6.622	1.92903	-3.43281	0.000597354	0.00636937	21.3394	16.2422	0	0
ENSG00000099977	DDT	9107	137.595	1.65429	0.436531	3.78962	0.000150876	0.00206875	50.681	82.2259	227.657	189.817
ENSG00000099992	TBC1D10A	35057	149.407	1.13879	0.416925	2.73139	0.00630673	0.0396305	78.2443	108.619	176.461	234.305
ENSG00000099998	GGT5	25489	951.726	-1.60758	0.325676	-4.93614	7.96854e-07	2.47659e-05	1215.45	1650.61	584.936	355.906
ENSG00000100029	PES1	30459	2189.8	0.840202	0.26362	3.18717	0.00143675	0.012691	1414.62	1724.71	2980.23	2639.64
ENSG00000100036	SLC35E4	33365	212.222	1.4008	0.368334	3.80307	0.000142913	0.00197897	101.362	131.968	327.869	287.691
ENSG00000100055	CYTH4	33315	21.8911	-2.88583	0.956696	-3.01645	0.00255753	0.0199271	50.681	26.3935	6.5356	3.95451
ENSG00000100060	MFNG	17339	347.141	0.922957	0.320281	2.88171	0.00395522	0.0278276	225.841	253.784	421.546	487.394
ENSG00000100095	SEZ6L	214123	46.579	4.55575	0.782184	5.8244	5.73189e-09	3.29446e-07	3.55656	4.06054	93.6769	85.022
ENSG00000100139	MICALL1	37166	1630.18	0.73918	0.261463	2.82709	0.00469737	0.0315976	1220.79	1222.22	1878.98	2198.71
ENSG00000100146	SOX10	16737	1141.44	-3.48723	0.36069	-9.66822	4.11461e-22	1.81725e-19	1438.63	2753.05	228.746	145.328
ENSG00000100201	DDX17	24221	8761.79	-0.755888	0.265838	-2.84342	0.00446321	0.0304533	12710.3	9301.68	6176.14	6859.1
ENSG00000100207	TCF20	183604	732.97	-0.753442	0.277397	-2.71611	0.00660532	0.0410305	946.934	893.318	537.008	554.62
ENSG00000100234	TIMP3	61344	9128.52	-0.977775	0.275177	-3.55326	0.000380486	0.00439787	14260.9	9956.44	5630.42	6666.32
ENSG00000100241	SBF1	30026	2011.57	0.769275	0.258513	2.97577	0.00292256	0.022074	1533.77	1441.49	2347.37	2723.67
ENSG00000100243	CYB5R3	31729	5855.98	1.06023	0.247029	4.29194	1.7712e-05	0.000348898	3594.79	3997.6	7615.06	8216.49
ENSG00000100258	LMF2	4760	1358.8	1.16059	0.263459	4.40522	1.05678e-05	0.000228261	795.78	884.182	1951.97	1803.26
ENSG00000100280	AP1B1	95500	2812.67	1.1163	0.254599	4.38454	1.16232e-05	0.000245992	1808.51	1742.99	3549.92	4149.27
ENSG00000100292	HMOX1	13854	240.217	1.50371	0.38207	3.9357	8.2953e-05	0.00125311	92.4705	158.361	365.994	344.042
ENSG00000100297	MCM5	25368	897.617	-0.766522	0.285862	-2.68144	0.00733054	0.0441437	1050.07	1211.06	745.058	584.279
ENSG00000100299	ARSA	5426	337.139	1.03906	0.318757	3.25971	0.00111528	0.0103099	208.059	233.481	454.224	452.792
ENSG00000100300	TSPO	11729	1556.65	1.52687	0.297752	5.12801	2.92821e-07	1.09452e-05	655.296	949.151	2625.13	1997.03
ENSG00000100302	RASD2	13134	35.7245	-3.40315	0.787656	-4.3206	1.55605e-05	0.000310156	59.5724	71.0594	4.35707	7.90902
ENSG00000100311	PDGFB	21393	1063.24	1.16152	0.265658	4.37223	1.22985e-05	0.000256086	664.187	649.686	1443.28	1495.79
ENSG00000100345	MYH9	106737	46222.1	0.935057	0.257197	3.63556	0.000277376	0.00340023	34085.2	29407.4	53462.3	67933.6
ENSG00000100359	SGSM3	39699	1265.46	0.812681	0.262614	3.09458	0.00197089	0.0163588	888.251	948.136	1664.4	1561.04
ENSG00000100364	KIAA0930	50432	1501.75	1.03185	0.263684	3.91322	9.10729e-05	0.00136107	911.368	1061.83	1949.79	2084.03
ENSG00000100385	IL2RB	49217	112.307	-1.73395	0.444194	-3.90359	9.47763e-05	0.00140707	184.941	160.391	54.4633	49.4314
ENSG00000100401	RANGAP1	40641	2658.38	0.808524	0.253974	3.18349	0.00145513	0.0128264	2041.46	1823.18	3228.59	3540.28
ENSG00000100412	ACO2	59865	1565.01	0.855318	0.267466	3.19785	0.00138455	0.0123012	1180.78	1047.62	1829.97	2201.67
ENSG00000100413	POLR3H	18803	729.333	1.16477	0.291605	3.99433	6.48761e-05	0.00101758	396.556	503.507	1075.11	942.162
ENSG00000100479	POLE2	44868	164.369	-1.53579	0.405093	-3.7912	0.000149924	0.00205906	203.613	285.253	91.4984	77.113
ENSG00000100505	TRIM9	120800	286.955	-1.87674	0.339035	-5.53553	3.10289e-08	1.47107e-06	454.35	447.674	135.069	110.726
ENSG00000100526	CDKN3	23370	297.907	-1.16971	0.387997	-3.01473	0.00257206	0.0200032	340.541	484.219	236.371	130.499
ENSG00000100625	SIX4	14821	294.454	-1.79734	0.335526	-5.35677	8.47213e-08	3.66463e-06	494.362	420.266	130.712	132.476
ENSG00000100629	CEP128	482532	187.055	-1.01062	0.370492	-2.72779	0.00637607	0.0399588	261.407	238.557	129.623	118.635
ENSG00000100749	VRK1	134419	510.905	-0.843125	0.317705	-2.6538	0.0079592	0.0469688	598.391	713.64	428.082	303.509
ENSG00000100767	PAPLN	37144	86.116	-2.09421	0.495635	-4.22531	2.38614e-05	0.000441836	151.154	127.907	33.7673	31.6361
ENSG00000100842	EFS	9351	112.725	-4.37327	0.53266	-8.21024	2.20739e-16	4.87456e-14	209.837	220.284	10.8927	9.88628
ENSG00000100918	REC8	8402	795.609	-1.0255	0.307218	-3.33803	0.000843744	0.00830531	857.131	1277.04	559.883	488.382
ENSG00000100949	RABGGTA	6202	571.424	1.03558	0.312806	3.31062	0.000930909	0.00898331	334.317	415.19	886.663	649.529
ENSG00000100968	NFATC4	13932	1113.03	-1.52403	0.279443	-5.4538	4.93058e-08	2.26712e-06	1554.22	1749.08	642.667	506.177
ENSG00000100979	PLTP	13396	2025.54	0.866506	0.270613	3.20201	0.00136474	0.0121638	1229.68	1640.46	2602.26	2629.75
ENSG00000100994	PYGB	49946	4991.71	0.889513	0.245822	3.61852	0.000296289	0.00357485	3493.43	3506.28	6177.23	6789.9
ENSG00000101003	GINS1	44902	440.013	-1.24334	0.30613	-4.06146	4.87658e-05	0.000800818	644.626	592.839	241.817	280.77
ENSG00000101084	C20orf24	6824	149.536	3.5945	0.596953	6.02141	1.729e-09	1.15609e-07	20.4502	25.3784	103.48	448.837
ENSG00000101096	NFATC2	175877	90.1903	-1.66816	0.495821	-3.36444	0.000766996	0.00775919	154.71	119.786	34.8565	51.4086
ENSG00000101134	DOK5	175575	57.8996	2.26702	0.582422	3.89241	9.92538e-05	0.00145865	19.5611	20.3027	84.9628	106.772
ENSG00000101150	TPD52L2	26303	4959.55	0.90139	0.245696	3.66872	0.000243767	0.00306223	3472.09	3445.37	6167.43	6753.32
ENSG00000101152	DNAJC5	40867	2498.56	0.805279	0.263145	3.06021	0.00221179	0.0178293	1946.33	1691.21	2865.86	3490.85
ENSG00000101182	PSMA7	6706	4221.41	0.855996	0.25595	3.34439	0.000824637	0.00816969	2680.76	3328.63	5428.9	5447.34
ENSG00000101188	NTSR1	53935	46.6742	1.64392	0.621809	2.64378	0.0081987	0.0480107	24.8959	20.3027	76.2486	65.2494
ENSG00000101198	NKAIN4	31911	51.4237	-3.61201	0.687712	-5.25221	1.50286e-07	6.06311e-06	76.466	113.695	7.62486	7.90902
ENSG00000101199	ARFGAP1	17006	1980.55	0.989922	0.254446	3.89049	0.000100041	0.00146636	1329.26	1323.74	2748.22	2521
ENSG00000101210	EEF1A2	11140	78.8895	1.44353	0.533546	2.70554	0.00681939	0.0420308	30.2307	54.8173	98.034	132.476
ENSG00000101246	ARFRP1	9382	745.422	1.01503	0.276372	3.6727	0.000239999	0.00302874	499.697	487.265	1013.02	981.707
ENSG00000101255	TRIB3	16943	1124.75	1.35905	0.270364	5.02675	4.98866e-07	1.70172e-05	577.941	684.201	1638.26	1598.61
ENSG00000101294	HM13	55140	3390.73	1.13132	0.248727	4.54844	5.4044e-06	0.00012615	2029.91	2221.11	4729.59	4582.29
ENSG00000101298	SNPH	43013	273.089	1.21112	0.35029	3.45749	0.000545229	0.00592409	152.043	177.649	325.691	436.974
ENSG00000101311	FERMT1	48700	77.542	1.98116	0.508417	3.89672	9.75038e-05	0.00143797	30.2307	32.4843	120.909	126.544
ENSG00000101439	CST3	10577	3322.79	0.920249	0.313667	2.93384	0.00334791	0.0245792	1618.23	2977.39	4532.44	4163.11
ENSG00000101447	FAM83D	26749	321.853	-1.22865	0.351544	-3.495	0.000474054	0.00528582	489.916	412.145	233.103	152.249
ENSG00000101670	LIPG	32204	1101.93	2.04557	0.341962	5.98185	2.20622e-09	1.42962e-07	520.147	339.055	1298.41	2250.12
ENSG00000101695	RNF125	54842	92.397	-1.44075	0.475092	-3.03256	0.00242487	0.0190706	150.265	119.786	50.1063	49.4314
ENSG00000101751	POLI	51863	656.913	-0.929104	0.28134	-3.30243	0.000958516	0.00918195	866.022	856.774	462.938	441.917
ENSG00000101825	MXRA5	38077	463.893	-3.69277	0.346373	-10.6613	1.54496e-26	1.24647e-23	1013.62	708.564	74.0701	59.3177
ENSG00000101850	GPR143	60952	50.1379	1.91375	0.610521	3.13462	0.00172079	0.0147197	17.7828	24.3632	77.3379	81.0675
ENSG00000101928	MOSPD1	27642	861.388	1.1203	0.281689	3.97707	6.97691e-05	0.0010822	504.142	581.672	1079.46	1280.27
ENSG00000101938	CHRDL1	122203	713.223	-0.934832	0.355912	-2.62658	0.00862469	0.0499131	1253.69	619.232	452.046	527.927
ENSG00000101955	SRPX	72108	1949.73	1.20479	0.257475	4.67925	2.87931e-06	7.42295e-05	1105.2	1254.71	2649.1	2789.91
ENSG00000101997	CCDC22	15061	336.299	0.880108	0.323995	2.71643	0.00659909	0.0410194	217.839	255.814	466.206	405.337
ENSG00000102007	PLP2	3316	1177.38	0.733124	0.268303	2.73245	0.00628659	0.0395587	833.124	935.954	1554.38	1386.06
ENSG00000102032	RENBP	9517	451.501	0.853828	0.319811	2.66979	0.00758981	0.0452825	264.964	378.645	586.025	576.37
ENSG00000102081	FMR1	39177	1032.69	-1.27481	0.281449	-4.52946	5.91345e-06	0.000136702	1631.57	1291.25	565.329	642.608
ENSG00000102144	PGK1	64109	6818.88	0.833126	0.28353	2.9384	0.00329906	0.0243269	5835.42	3970.19	7745.77	9724.14
ENSG00000102230	PCYT1B	114591	19.744	-2.73577	0.966928	-2.82934	0.00466441	0.0314185	38.233	30.454	4.35707	5.93177
ENSG00000102271	KLHL4	152299	398.834	1.05853	0.3925	2.69689	0.00699897	0.0427607	332.538	184.755	389.957	688.085
ENSG00000102287	GABRE	21557	92.6828	-3.6439	0.592003	-6.1552	7.49812e-10	5.37782e-08	151.154	191.86	21.7853	5.93177
ENSG00000102302	FGD1	50713	678.086	-0.941375	0.304984	-3.08664	0.00202434	0.0166951	752.212	1031.38	507.598	421.155
ENSG00000102359	SRPX2	27082	1191.24	0.828512	0.278679	2.973	0.00294904	0.0221845	954.047	762.366	1397.53	1651.01
ENSG00000102384	CENPI	65493	227.279	-1.11142	0.391925	-2.83579	0.00457119	0.0310098	393.889	227.39	151.408	136.431
ENSG00000102547	CAB39L	135477	320.211	1.14124	0.325184	3.50953	0.000448898	0.00504274	211.615	187.8	466.206	415.224
ENSG00000102554	KLF5	22563	157.79	1.60686	0.421031	3.81649	0.000135365	0.00189794	88.914	66.9989	189.532	285.713
ENSG00000102575	ACP5	4349	1263.85	1.4971	0.26487	5.65219	1.58412e-08	8.18042e-07	624.176	698.413	1912.75	1820.06
ENSG00000102755	FLT1	194777	4745.33	1.10647	0.30364	3.64401	0.000268425	0.00331981	3698.82	2320.6	5457.22	7504.67
ENSG00000102802	MEDAG	19382	106.474	-1.94247	0.472971	-4.10695	4.00924e-05	0.000680354	159.156	178.664	54.4633	33.6133
ENSG00000102858	MGRN1	74482	1400.87	0.756517	0.271082	2.79073	0.00525888	0.0343691	1063.41	1020.21	1555.47	1964.4
ENSG00000102871	TRADD	6119	190.401	1.08428	0.394787	2.74649	0.00602362	0.0382065	95.1379	149.225	237.46	279.782
ENSG00000102890	ELMO3	4919	63.6496	1.48893	0.552267	2.69603	0.00701703	0.0428399	37.3439	29.4389	106.748	81.0675
ENSG00000102935	ZNF423	370396	230.791	-1.57873	0.37418	-4.21916	2.45214e-05	0.000450403	304.086	387.781	95.8554	135.442
ENSG00000103024	NME3	1445	416.966	1.5547	0.400224	3.88457	0.00010251	0.00149994	131.593	292.359	740.701	503.212
ENSG00000103043	VAC14	113723	1033.28	0.875725	0.28257	3.09915	0.00194078	0.0161648	641.07	817.183	1237.41	1437.46
ENSG00000103066	PLA2G15	15755	558.365	1.37367	0.336794	4.07865	4.52984e-05	0.000753031	361.88	259.874	633.953	977.753
ENSG00000103067	ESRP2	8992	90.2634	2.61569	0.500225	5.22903	1.70403e-07	6.79307e-06	21.3394	29.4389	148.14	162.135
ENSG00000103152	MPG	8847	529.563	1.25829	0.294131	4.27799	1.88592e-05	0.000366335	291.638	332.964	747.237	746.414
ENSG00000103174	NAGPA	9298	292.449	1.1576	0.344426	3.36095	0.000776737	0.00783412	151.154	211.148	415.011	392.485
ENSG00000103175	WFDC1	35199	45.2878	-2.51716	0.661633	-3.80447	0.00014211	0.00197308	64.9072	89.3318	13.0712	13.8408
ENSG00000103196	CRISPLD2	100785	228.341	-1.93694	0.384856	-5.03291	4.83102e-07	1.67173e-05	414.339	309.616	113.284	76.1243
ENSG00000103241	FOXF1	3944	146.104	1.92921	0.41844	4.61048	4.01748e-06	9.89268e-05	58.6832	62.9383	193.889	268.907
ENSG00000103249	CLCN7	30647	806.106	1.29226	0.306035	4.22258	2.41523e-05	0.000446419	546.821	387.781	1007.57	1282.25
ENSG00000103253	HAGHL	8590	216.518	1.49408	0.384703	3.88372	0.000102871	0.00150259	87.1357	140.089	301.727	337.122
ENSG00000103254	FAM173A	2021	133.365	1.99581	0.493392	4.04507	5.23071e-05	0.000846548	31.1199	76.1351	247.263	178.942
ENSG00000103257	SLC7A5	39466	2224.06	1.60642	0.267046	6.01551	1.7932e-09	1.19048e-07	997.615	1201.92	3656.67	3040.03
ENSG00000103266	STUB1	2647	808.173	1.9788	0.303314	6.52391	6.84956e-11	5.9873e-09	318.312	336.01	1048.96	1529.41
ENSG00000103335	PIEZO1	69869	2603.54	1.19152	0.292429	4.07456	4.61018e-05	0.000763797	1900.98	1269.93	3194.82	4048.43
ENSG00000103363	TCEB2	5884	2531.17	0.917811	0.324456	2.82877	0.00467275	0.0314572	1251.02	2253.6	3822.24	2797.82
ENSG00000103381	CPPED1	140956	1773.46	1.19045	0.261976	4.5441	5.51714e-06	0.000128425	1022.51	1138.98	2290.73	2641.61
ENSG00000103415	HMOX2	35658	2179.22	0.997083	0.273	3.65232	0.000259885	0.00322582	1265.25	1644.52	3155.6	2651.5
ENSG00000103460	TOX3	109798	19.67	-3.10591	1.06798	-2.90819	0.00363522	0.0261732	17.7828	52.787	2.17853	5.93177
ENSG00000103496	STX4	10087	926.195	0.979693	0.27023	3.62541	0.000288505	0.0035036	609.061	637.505	1267.91	1190.31
ENSG00000103502	CDIPT	5380	1440.77	0.785889	0.291101	2.69971	0.00693991	0.0425082	850.018	1265.87	1906.22	1740.97
ENSG00000103512	NOMO1	62480	2808.65	0.93231	0.282214	3.30356	0.000954662	0.00915025	2234.41	1628.28	3228.59	4143.34
ENSG00000103549	RNF40	14563	2414	0.701735	0.260057	2.69839	0.00696768	0.0426335	1655.58	2021.13	2900.72	3078.59
ENSG00000103710	RASL12	23350	324.115	-2.89055	0.367561	-7.86413	3.71669e-15	7.09505e-13	551.267	590.808	98.034	56.3518
ENSG00000103740	ACSBG1	78221	36.8907	-5.08702	1.0022	-5.07588	3.85707e-07	1.38615e-05	71.1312	72.0746	4.35707	0
ENSG00000103742	IGDCC4	41609	406.382	-0.86459	0.304507	-2.83931	0.00452114	0.0307573	518.368	530.915	287.566	288.679
ENSG00000103966	EHD4	73827	2041.63	1.24728	0.283076	4.40619	1.05205e-05	0.000227827	1235.9	1184.66	2333.21	3412.74
ENSG00000103995	CEP152	98219	239.922	-1.15294	0.352805	-3.26791	0.00108343	0.0100738	364.547	297.434	140.515	157.192
ENSG00000104067	TJP1	269498	2607.86	-0.72002	0.267801	-2.68863	0.00717449	0.0434534	3494.32	2996.68	1730.84	2209.58
ENSG00000104081	BMF	21003	294.097	-1.34	0.330014	-4.06044	4.89804e-05	0.000803112	409.893	433.462	159.033	173.999
ENSG00000104093	DMXL2	175123	724.94	-1.13571	0.365976	-3.10324	0.00191416	0.0159907	1251.91	741.048	323.512	583.29
ENSG00000104140	RHOV	2076	53.9124	2.90432	0.704919	4.12008	3.78735e-05	0.000648694	5.33484	20.3027	119.819	70.1926
ENSG00000104142	VPS18	9546	1236.15	1.24301	0.283025	4.39188	1.12377e-05	0.000238738	783.332	685.216	1487.94	1988.13
ENSG00000104213	PDGFRL	67639	168.11	1.29292	0.396236	3.26301	0.00110234	0.0102213	85.3574	109.635	266.87	210.578
ENSG00000104290	FZD3	80047	332.03	-0.992078	0.340073	-2.91725	0.00353133	0.0256342	426.787	456.811	263.602	180.919
ENSG00000104324	CPQ	504428	1161.6	0.694954	0.263439	2.63801	0.00833953	0.0486487	882.916	891.288	1479.22	1392.98
ENSG00000104332	SFRP1	47536	11321.4	-0.853807	0.251619	-3.39326	0.000690664	0.00712879	16066.8	13087.1	7813.31	8318.31
ENSG00000104368	PLAT	33007	2866.23	-1.2902	0.302026	-4.27181	1.93891e-05	0.000374032	3114.66	5022.89	1858.29	1469.1
ENSG00000104408	EIF3E	234118	8189.36	-0.934533	0.260577	-3.5864	0.000335276	0.00396263	9536.02	11969.5	6114.05	5137.9
ENSG00000104413	ESRP1	66393	157.252	2.48991	0.438409	5.67943	1.35147e-08	7.13264e-07	62.2398	32.4843	261.424	272.861
ENSG00000104415	WISP1	39306	11.0011	-4.3689	1.56343	-2.79444	0.00519903	0.0341241	25.7851	16.2422	0	1.97726
ENSG00000104435	STMN2	55362	1819.09	0.789897	0.26253	3.00878	0.00262295	0.0202768	1291.03	1375.51	2095.75	2514.08
ENSG00000104450	SPAG1	101373	94.2849	1.77898	0.469281	3.79087	0.000150119	0.00206006	44.457	40.6054	143.783	148.294
ENSG00000104490	NCALD	438365	530.797	-1.50204	0.295364	-5.08541	3.66837e-07	1.33549e-05	833.124	735.973	283.209	270.884
ENSG00000104524	PYCRL	5861	188.411	1.07609	0.373965	2.87753	0.00400803	0.0280512	107.586	135.013	255.978	255.066
ENSG00000104689	TNFRSF10A	34675	402.4	1.66111	0.422423	3.93234	8.4123e-05	0.00126964	260.518	125.877	409.564	813.641
ENSG00000104722	NEFM	6083	134.164	1.57025	0.429916	3.65245	0.000259751	0.00322582	71.1312	63.9535	237.46	164.112
ENSG00000104725	NEFL	6157	1032.56	3.9176	0.310921	12.6	2.11139e-36	3.93726e-33	124.48	131.968	1544.58	2329.21
ENSG00000104738	MCM4	17976	1449.48	-1.05147	0.267543	-3.93008	8.49161e-05	0.00128045	2137.49	1773.44	906.27	980.719
ENSG00000104763	ASAH1	28561	5098.75	0.788894	0.278787	2.82973	0.00465868	0.0314129	4188.74	3288.02	5412.56	7505.66
ENSG00000104825	NFKBIB	9194	397.539	1.55294	0.328308	4.73013	2.24374e-06	6.00176e-05	168.937	235.511	635.042	550.666
ENSG00000104853	CLPTM1	38758	2034.64	1.34338	0.264185	5.08498	3.67661e-07	1.3356e-05	1098.98	1201.92	2619.69	3217.98
ENSG00000104866	PPP1R37	56682	556.57	0.800432	0.294528	2.71768	0.00657416	0.0408796	371.66	440.568	677.524	736.528
ENSG00000104870	FCGRT	19518	2521.13	0.800478	0.256486	3.12094	0.00180272	0.0152572	1730.27	1948.04	3401.78	3004.44
ENSG00000104880	ARHGEF18	77365	599.504	0.814167	0.289293	2.81433	0.00488787	0.0325658	404.559	464.932	792.986	735.539
ENSG00000104881	PPP1R13L	26716	126.04	1.22313	0.447366	2.73408	0.00625548	0.0394239	56.0158	95.4227	168.836	183.885
ENSG00000104886	PLEKHJ1	7702	1294.74	0.721671	0.27036	2.6693	0.00760103	0.0453281	910.479	1044.57	1743.92	1479.98
ENSG00000104903	LYL1	4129	88.9801	3.06261	0.514827	5.94881	2.70098e-09	1.69778e-07	17.7828	20.3027	176.461	141.374
ENSG00000104904	OAZ1	4003	3960.5	0.903398	0.273666	3.3011	0.000963068	0.00920519	2285.09	3234.22	5419.1	4903.59
ENSG00000104907	TRMT1	12666	869.175	0.903194	0.330645	2.73161	0.00630256	0.0396305	469.466	742.063	1350.69	914.481
ENSG00000104969	SGTA	28658	1974.17	0.847829	0.272359	3.11291	0.00185254	0.0155924	1205.67	1615.08	2625.13	2450.81
ENSG00000105011	ASF1B	17448	302.923	-1.14405	0.390068	-2.93296	0.0033575	0.0246256	346.764	487.265	246.174	131.488
ENSG00000105063	PPP6R1	29216	1708.5	1.13528	0.261813	4.33621	1.44958e-05	0.000292407	994.058	1144.06	2235.17	2460.69
ENSG00000105135	ILVBL	10802	856.985	0.955468	0.272618	3.50479	0.000456971	0.00512529	588.61	577.612	1174.23	1087.49
ENSG00000105136	ZNF419	6970	213.935	-0.96483	0.361181	-2.67132	0.00755533	0.0451732	254.294	311.646	140.515	149.283
ENSG00000105281	SLC1A5	13712	2061.07	0.689603	0.254142	2.71345	0.00665864	0.0412673	1501.76	1653.65	2540.17	2548.68
ENSG00000105287	PRKD2	42853	997.917	0.757788	0.277194	2.73378	0.00626114	0.0394447	669.522	814.138	1186.21	1321.8
ENSG00000105327	BBC3	11943	322.103	0.889733	0.328174	2.71116	0.00670485	0.0415077	208.059	243.632	453.135	383.588
ENSG00000105329	TGFB1	52325	2203.27	1.19874	0.263095	4.55629	5.2064e-06	0.000122038	1190.56	1484.13	2985.68	3152.73
ENSG00000105355	PLIN3	29428	2146.21	0.910882	0.319688	2.84928	0.00438181	0.0300654	1841.41	1138.98	2246.07	3358.37
ENSG00000105357	MYH14	122360	87.0438	1.75758	0.491369	3.57689	0.000347702	0.0040941	40.9004	38.5751	115.462	153.237
ENSG00000105364	MRPL4	8145	517.123	1.10709	0.297484	3.72152	0.000198027	0.0025985	352.099	303.525	739.612	673.256
ENSG00000105401	CDC37	28988	4884.27	0.968124	0.280118	3.45614	0.00054798	0.00594874	2697.65	3911.31	7060.62	5867.51
ENSG00000105402	NAPA	27604	1931.7	1.22211	0.276969	4.41245	1.02208e-05	0.000222774	980.721	1337.95	2871.31	2536.82
ENSG00000105404	RABAC1	2710	2073.46	1.18752	0.316268	3.7548	0.000173478	0.00232361	988.723	1541.99	3460.6	2302.51
ENSG00000105419	MEIS3	16400	279.848	-2.06746	0.401351	-5.15126	2.58736e-07	9.86902e-06	305.864	597.914	118.73	96.8855
ENSG00000105447	GRWD1	11250	896.637	0.838389	0.274615	3.05296	0.00226595	0.0181352	649.961	636.489	1065.3	1234.8
ENSG00000105472	CLEC11A	2389	446.285	1.00553	0.327244	3.07273	0.00212107	0.0172722	236.511	357.327	609.989	581.313
ENSG00000105514	RAB3D	24225	295.186	1.02343	0.385938	2.6518	0.00800647	0.0472311	225.841	163.437	284.299	507.166
ENSG00000105520	DKFZP761J1410	10313	405.534	1.02757	0.307265	3.34424	0.000825098	0.00816969	250.737	283.223	542.455	545.723
ENSG00000105538	RASIP1	20135	700.708	0.97496	0.285402	3.41609	0.000635271	0.00665527	449.905	495.386	855.074	1002.47
ENSG00000105559	PLEKHA4	31536	345.075	-1.67421	0.333766	-5.01612	5.2725e-07	1.77605e-05	471.244	579.642	184.086	145.328
ENSG00000105612	DNASE2	6258	402.566	1.20175	0.315209	3.81255	0.000137539	0.00192359	216.061	272.056	578.4	543.745
ENSG00000105619	TFPT	8736	433.209	1.11264	0.357667	3.11083	0.00186564	0.0156948	200.056	348.191	676.434	508.155
ENSG00000105639	JAK3	23292	266.188	-1.13426	0.337783	-3.35795	0.000785216	0.00790065	346.764	384.736	172.104	161.146
ENSG00000105649	RAB3A	7291	52.2704	1.67512	0.597769	2.80228	0.00507421	0.0334859	28.4525	21.3178	87.1413	72.1698
ENSG00000105669	COPE	19884	1387.08	1.04407	0.308481	3.38455	0.000712959	0.00730946	721.981	1090.25	2162.19	1573.9
ENSG00000105671	DDX49	8953	925.915	0.880827	0.316624	2.78193	0.00540362	0.0350964	513.923	789.775	1375.74	1024.22
ENSG00000105676	ARMC6	26180	817.934	1.24365	0.2915	4.26638	1.98668e-05	0.000380621	421.452	550.203	1236.32	1063.76
ENSG00000105699	LSR	19635	290.984	2.29816	0.359449	6.39356	1.62064e-10	1.33329e-08	78.2443	118.771	449.867	517.052
ENSG00000105711	SCN1B	9765	141.569	1.50704	0.419995	3.58824	0.000332913	0.00393747	62.2398	85.2713	230.924	187.839
ENSG00000105738	SIPA1L3	301145	537.076	0.872497	0.317582	2.74731	0.00600864	0.0381259	374.328	384.736	558.794	830.447
ENSG00000105750	ZNF85	27476	203.392	-1.37191	0.378369	-3.62585	0.000288011	0.00350014	287.192	299.465	133.98	92.931
ENSG00000105767	CADM4	17472	837.392	-1.56592	0.286302	-5.46946	4.51402e-08	2.08702e-06	1157.66	1346.07	466.206	379.633
ENSG00000105825	TFPI2	5595	1155.37	2.56772	0.272269	9.43085	4.06787e-21	1.55162e-18	305.864	361.388	1944.34	2009.88
ENSG00000105894	PTN	116524	368.892	-1.77842	0.340146	-5.22842	1.70969e-07	6.79945e-06	469.466	673.034	180.818	152.249
ENSG00000105967	TFEC	224749	122.812	1.97522	0.523324	3.77437	0.00016041	0.00217758	72.9095	26.3935	154.676	237.271
ENSG00000105968	H2AFV	21293	2432.41	-0.864148	0.260423	-3.31825	0.000905838	0.00876017	3001.74	3277.87	1890.97	1559.07
ENSG00000105971	CAV2	221162	2938.91	0.851341	0.255825	3.32782	0.000875272	0.00855544	2230.85	1961.24	3536.85	4026.68
ENSG00000105974	CAV1	36395	17737.5	1.05385	0.241616	4.36167	1.29073e-05	0.000266777	12084.3	10980.7	24137.1	23747.8
ENSG00000105991	HOXA1	3004	14.2258	-3.71169	1.3159	-2.82064	0.00479282	0.0320597	34.6764	18.2724	0	3.95451
ENSG00000105996	HOXA2	2710	56.4301	-6.74121	1.17534	-5.73556	9.71905e-09	5.31319e-07	84.4683	139.073	2.17853	0
ENSG00000106049	HIBADH	137554	921.853	-0.812927	0.271665	-2.99239	0.00276798	0.0211256	1111.42	1238.46	673.167	664.358
ENSG00000106078	COBL	300607	32.7414	2.31594	0.778011	2.97675	0.00291324	0.0220338	9.78054	12.1816	34.8565	74.1471
ENSG00000106113	CRHR2	47546	14.4098	-7.23851	1.77803	-4.07108	4.6796e-05	0.000773009	30.2307	27.4086	0	0
ENSG00000106123	EPHB6	16056	35.6377	3.30932	0.785677	4.21206	2.53056e-05	0.000461634	8.8914	4.06054	54.4633	75.1357
ENSG00000106153	CHCHD2	5008	2921.75	6.35444	0.291025	21.8347	1.08663e-105	1.8237e-101	62.2398	79.1805	6306.85	5238.74
ENSG00000106211	HSPB1	1752	4261.23	1.55704	0.311211	5.00316	5.63989e-07	1.86866e-05	1522.21	2801.77	6412.51	6308.43
ENSG00000106261	ZKSCAN1	26109	2671.48	-1.06521	0.272014	-3.91601	9.00262e-05	0.00135144	4027.8	3202.75	1531.51	1923.87
ENSG00000106266	SNX8	102549	911.159	1.37238	0.272596	5.03448	4.79141e-07	1.67173e-05	513.034	502.492	1245.03	1384.08
ENSG00000106278	PTPRZ1	188948	143.17	-6.50383	0.712551	-9.12753	7.00803e-20	2.30619e-17	280.079	286.268	4.35707	1.97726
ENSG00000106333	PCOLCE	5999	1850.31	-1.55099	0.374067	-4.14628	3.37917e-05	0.000588232	1944.55	3573.27	1263.55	619.87
ENSG00000106348	IMPDH1	17976	1334.86	0.927217	0.291746	3.17816	0.00148212	0.0130301	759.325	1081.12	1918.2	1580.82
ENSG00000106351	AGFG2	29009	403.686	0.855478	0.317458	2.69478	0.00704355	0.0429081	306.753	267.996	459.67	580.325
ENSG00000106366	SERPINE1	12178	21964.9	3.33811	0.29966	11.1397	8.04038e-29	7.49676e-26	4873.37	3032.21	33951.3	46002.8
ENSG00000106367	AP1S1	7200	2995.14	1.092	0.257605	4.23907	2.24452e-05	0.000419953	1720.49	2105.39	4007.41	4147.29
ENSG00000106397	PLOD3	12444	3482.76	1.16759	0.246633	4.73411	2.20017e-06	5.89864e-05	2161.5	2129.75	4908.23	4731.57
ENSG00000106400	ZNHIT1	6523	2205.57	1.00168	0.313751	3.19259	0.00141003	0.0124813	1074.08	1864.8	3264.53	2618.88
ENSG00000106462	EZH2	76939	833.269	-1.41684	0.299806	-4.72586	2.29146e-06	6.08505e-05	1128.32	1296.33	533.741	374.69
ENSG00000106484	MEST	20122	6115.49	-1.31006	0.275289	-4.75884	1.94704e-06	5.28757e-05	8184.53	9246.86	4156.64	2873.94
ENSG00000106511	MEOX2	75601	13.115	-4.57548	1.49228	-3.0661	0.00216867	0.0175406	32.009	18.2724	2.17853	0
ENSG00000106538	RARRES2	3356	39.0107	-4.1925	0.922337	-4.54551	5.48015e-06	0.000127741	50.681	97.4529	0	7.90902
ENSG00000106571	GLI3	276922	984.335	-1.43056	0.284634	-5.02595	5.00941e-07	1.70318e-05	1574.67	1297.34	477.099	588.234
ENSG00000106624	AEBP1	10202	1420.4	-0.815396	0.278631	-2.92643	0.00342872	0.0250083	1656.47	1966.32	1161.16	897.674
ENSG00000106636	YKT6	13327	3650.53	0.85481	0.246534	3.46731	0.0005257	0.00575152	2551.83	2647.47	4601.06	4801.77
ENSG00000106723	SPIN1	90276	2388.57	-0.723543	0.253632	-2.85273	0.00433451	0.0298018	3117.32	2833.24	1735.2	1868.51
ENSG00000106772	PRUNE2	294712	365.185	1.00002	0.348777	2.8672	0.0041412	0.0287911	282.746	204.042	397.582	576.37
ENSG00000106803	SEC61B	8552	1898.39	0.86206	0.300609	2.86771	0.00413454	0.0287568	1081.19	1614.06	2810.31	2087.98
ENSG00000106823	ECM2	42573	14.7932	-7.27821	1.79082	-4.06417	4.82031e-05	0.00079313	40.9004	18.2724	0	0
ENSG00000106976	DNM1	51870	360.257	-1.65188	0.391291	-4.22162	2.42554e-05	0.000447339	417.896	675.065	225.478	122.59
ENSG00000106991	ENG	39745	4294.87	1.61748	0.249852	6.47375	9.55993e-11	8.22791e-09	1970.33	2252.58	6319.92	6636.66
ENSG00000107175	CREB3	4670	1254.31	1.0916	0.271906	4.01462	5.95429e-05	0.00094811	718.425	884.182	1775.5	1639.15
ENSG00000107263	RAPGEF1	163305	2139.62	0.900096	0.305877	2.94268	0.00325389	0.0240467	1694.7	1291.25	2146.94	3425.6
ENSG00000107281	NPDC1	6734	1000.35	1.69203	0.292833	5.77813	7.55333e-09	4.18375e-07	401.891	544.112	1675.29	1380.12
ENSG00000107282	APBA1	244777	285.704	1.47218	0.356834	4.12568	3.69646e-05	0.000636529	178.717	123.846	373.618	466.632
ENSG00000107295	SH3GL2	218048	29.7313	2.97825	0.810814	3.67316	0.000239566	0.00302759	5.33484	8.12108	50.1063	55.3632
ENSG00000107338	SHB	150080	359.238	1.12132	0.323779	3.46324	0.000533721	0.00582787	208.948	243.632	542.455	441.917
ENSG00000107404	DVL1	14075	982.932	1.07988	0.270173	3.99698	6.41567e-05	0.00100819	601.948	660.853	1290.78	1378.15
ENSG00000107518	ATRNL1	855380	64.3583	-1.91495	0.570836	-3.35464	0.000794694	0.0079626	126.258	77.1502	28.3209	25.7043
ENSG00000107521	HPS1	30730	1340.81	0.759406	0.270178	2.81076	0.00494248	0.0328513	886.472	1105.48	1680.74	1690.55
ENSG00000107551	RASSF4	36485	2625.79	-1.85765	0.27384	-6.7837	1.17138e-11	1.19874e-09	3444.53	4787.37	1149.18	1122.09
ENSG00000107562	CXCL12	88904	150.164	2.10286	0.404461	5.19916	2.00187e-07	7.83155e-06	59.5724	53.8021	234.192	253.089
ENSG00000107779	BMPR1A	176189	912.791	-0.964159	0.277489	-3.47458	0.000511645	0.00561605	1319.48	1094.32	605.632	631.733
ENSG00000107816	LZTS2	11219	1733.34	0.923675	0.277513	3.3284	0.000873462	0.0085487	1002.95	1390.73	2299.44	2240.23
ENSG00000107821	KAZALD1	6291	79.9575	-2.64252	0.554971	-4.76155	1.92114e-06	5.2598e-05	133.371	142.119	30.4995	13.8408
ENSG00000107872	FBXL15	3948	83.9175	1.4577	0.512253	2.84566	0.00443197	0.0302981	56.9049	32.4843	129.623	116.658
ENSG00000107984	DKK1	3747	288.513	2.03251	0.364226	5.58037	2.40011e-08	1.16757e-06	88.914	138.058	510.866	416.212
ENSG00000108001	EBF3	128559	183.985	-1.68597	0.375868	-4.48554	7.27297e-06	0.000164949	279.19	282.207	91.4984	83.0447
ENSG00000108055	SMC3	36946	1473.91	-0.976672	0.258588	-3.77694	0.000158768	0.00216108	1978.34	1930.79	1020.64	965.889
ENSG00000108176	DNAJC12	41498	53.6314	-2.26578	0.623168	-3.63591	0.000277002	0.00339834	78.2443	99.4832	13.0712	23.7271
ENSG00000108231	LGI1	40351	113.896	-5.16212	0.601024	-8.58888	8.7822e-18	2.23321e-15	209.837	233.481	4.35707	7.90902
ENSG00000108292	MLLT6	24262	800.655	-0.899447	0.274561	-3.27594	0.0010531	0.00984081	1032.29	1052.69	540.276	577.359
ENSG00000108387	2022-09-04	20569	218.854	-2.71625	0.404575	-6.71383	1.89576e-11	1.84979e-09	290.749	468.992	64.2667	51.4086
ENSG00000108511	HOXB6	10716	179.479	2.9391	0.406671	7.22721	4.93029e-13	6.61961e-11	47.1244	35.5297	284.299	350.963
ENSG00000108578	BLMH	43857	1376.59	-0.890659	0.259538	-3.43171	0.000599799	0.00638343	1749.83	1827.24	957.465	971.821
ENSG00000108622	ICAM2	18041	668.565	1.70207	0.285369	5.96445	2.45461e-09	1.56044e-07	304.975	323.828	962.912	1082.55
ENSG00000108639	SYNGR2	4970	983.561	1.4372	0.271971	5.28438	1.26129e-07	5.18413e-06	565.493	495.386	1406.24	1467.12
ENSG00000108774	RAB5C	30042	1414.71	0.858595	0.264081	3.25126	0.00114896	0.0105429	926.484	1085.18	1831.06	1816.11
ENSG00000108828	VAT1	10519	13989.6	0.917127	0.248564	3.68971	0.000224511	0.00286974	8974.09	10400.1	17230	19354.4
ENSG00000108829	LRRC59	22495	4505.53	0.759888	0.246223	3.08618	0.00202744	0.0167124	3204.46	3486.99	5574.87	5755.79
ENSG00000108830	RND2	6800	51.7266	-1.79778	0.627201	-2.86635	0.00415237	0.0288368	70.242	90.347	30.4995	15.818
ENSG00000108848	LUC7L3	36670	3403.36	-0.872231	0.26414	-3.30216	0.000959444	0.0091856	4202.07	4601.61	2718.81	2090.95
ENSG00000108854	SMURF2	119774	4301.59	1.17665	0.250758	4.69235	2.70082e-06	7.01671e-05	2841.69	2435.31	5870.06	6059.3
ENSG00000108947	EFNB3	6177	207.434	-1.63639	0.366709	-4.46236	8.10614e-06	0.000181394	320.09	307.586	111.105	90.9538
ENSG00000108960	MMD	29380	657.813	-1.28883	0.282679	-4.55932	5.13186e-06	0.000120966	900.699	966.408	384.511	379.633
ENSG00000108984	MAP2K6	128634	170.483	-1.31656	0.382542	-3.44162	0.000578233	0.00620888	248.07	238.557	91.4984	103.806
ENSG00000109046	WSB1	19556	4304.3	-1.00062	0.289092	-3.46126	0.000537653	0.00585557	7060.66	4418.88	2896.36	2841.32
ENSG00000109066	TMEM104	63297	416.495	0.921176	0.329187	2.79834	0.00513666	0.0338206	344.986	230.436	546.812	543.745
ENSG00000109079	TNFAIP1	11408	2819.81	0.665658	0.253165	2.62934	0.0085551	0.0495788	2212.18	2149.04	3216.6	3701.42
ENSG00000109084	TMEM97	9587	447.989	-1.24968	0.316125	-3.95313	7.7136e-05	0.00117475	569.049	692.322	296.28	234.305
ENSG00000109089	CDR2L	18169	1230.15	1.17737	0.285379	4.12562	3.6974e-05	0.000636529	626.843	882.152	1731.93	1679.68
ENSG00000109099	PMP22	35549	3547.67	-1.26996	0.252313	-5.03326	4.82201e-07	1.67173e-05	4746.23	5284.79	2199.23	1960.45
ENSG00000109220	CHIC2	54902	338.621	1.31732	0.329463	3.99838	6.37788e-05	0.0010036	176.939	211.148	433.528	532.87
ENSG00000109321	AREG	9876	120.704	5.05	0.631818	7.99282	1.31887e-15	2.69934e-13	8.00226	6.09081	129.623	339.099
ENSG00000109323	MANBA	129492	836.129	1.04212	0.312097	3.33908	0.000840551	0.0082836	639.291	453.765	945.483	1305.98
ENSG00000109339	MAPK10	579009	76.3053	-1.7052	0.567121	-3.00677	0.0026404	0.0203835	136.928	96.4378	50.1063	21.7498
ENSG00000109381	ELF2	149107	576.781	-0.94231	0.291142	-3.2366	0.00120964	0.0110453	723.76	793.835	370.351	419.178
ENSG00000109452	INPP4B	824273	904.518	-1.35048	0.276361	-4.88665	1.02567e-06	3.05751e-05	1395.95	1202.93	491.259	527.927
ENSG00000109458	GAB1	137807	502.136	-1.05046	0.333657	-3.14832	0.00164212	0.0141841	799.337	555.279	272.317	381.61
ENSG00000109501	WFS1	33417	671.074	1.10256	0.291543	3.78181	0.000155695	0.0021256	457.907	394.887	830.021	1001.48
ENSG00000109654	TRIM2	186979	1312.88	-0.901869	0.295676	-3.0502	0.00228691	0.0182942	2014.79	1405.96	811.503	1019.28
ENSG00000109674	NEIL3	53108	109.56	-1.70024	0.449602	-3.78167	0.000155782	0.0021256	164.491	170.543	57.7311	45.4769
ENSG00000109736	MFSD10	4299	1144.37	1.41237	0.299841	4.71038	2.47259e-06	6.48397e-05	510.366	740.033	1855.02	1472.07
ENSG00000109743	BST1	35364	445.194	3.90517	0.333069	11.7248	9.51235e-32	1.22804e-28	50.681	60.9081	903.002	766.187
ENSG00000109805	NCAPG	33961	798.315	-1.37183	0.285522	-4.80462	1.55044e-06	4.35135e-05	1126.54	1176.54	496.705	393.474
ENSG00000109854	HTATIP2	20099	670.081	0.763471	0.289977	2.63286	0.00846686	0.0492204	502.364	491.325	749.415	937.219
ENSG00000110042	DTX4	37158	894.251	-1.54355	0.274798	-5.61702	1.94278e-08	9.6719e-07	1305.26	1358.25	428.082	485.416
ENSG00000110047	EHD1	36655	2167.81	1.16114	0.252825	4.59266	4.3763e-06	0.000105376	1329.26	1350.13	2886.56	3105.28
ENSG00000110076	NRXN2	117015	68.7989	-1.63897	0.577344	-2.83881	0.00452816	0.0307926	70.242	138.058	39.2136	27.6816
ENSG00000110092	CCND1	13388	19485.7	1.20757	0.295779	4.08266	4.45232e-05	0.000742776	13897.3	9653.93	21864.8	32526.8
ENSG00000110104	CCDC86	9011	794.985	1.53113	0.286844	5.33785	9.40532e-08	3.99619e-06	361.88	455.795	1235.23	1127.04
ENSG00000110108	TMEM109	9570	2465.78	1.1257	0.256083	4.39584	1.10346e-05	0.000235614	1675.14	1424.23	3376.73	3387.04
ENSG00000110203	FOLR3	25022	7.17643	6.35753	2.08752	3.04549	0.00232301	0.0185036	0	0	21.7853	6.9204
ENSG00000110318	KIAA1377	86044	192.241	-1.91207	0.406875	-4.6994	2.60924e-06	6.8104e-05	328.093	279.162	102.391	59.3177
ENSG00000110400	PVRL1	105675	827.85	-0.765063	0.282563	-2.70758	0.00677748	0.0418493	1098.09	986.711	553.347	673.256
ENSG00000110619	CARS	56692	1468.68	0.749676	0.278878	2.68819	0.00718406	0.0434957	978.943	1212.07	2055.45	1628.27
ENSG00000110693	SOX6	773144	156.461	-3.23791	0.435627	-7.43276	1.06352e-13	1.65269e-11	326.314	239.572	28.3209	31.6361
ENSG00000110717	NDUFS8	6028	1088.85	1.14094	0.315649	3.61458	0.000300835	0.00362383	523.703	835.456	1698.17	1298.07
ENSG00000110719	TCIRG1	11880	847.791	0.864432	0.309678	2.79139	0.00524828	0.0343305	482.803	719.73	1217.8	970.833
ENSG00000110723	EXPH5	88308	84.4068	1.84836	0.520595	3.55047	0.000384537	0.00443857	32.8982	40.6054	98.034	166.089
ENSG00000110811	LEPREL2	11447	1920.3	0.844933	0.320723	2.63447	0.00842699	0.0490396	1058.08	1689.18	2971.52	1962.43
ENSG00000110852	CLEC2B	17153	312.742	2.07252	0.329176	6.29608	3.05272e-10	2.3941e-08	116.477	123.846	527.205	483.439
ENSG00000110880	CORO1C	86488	9538.73	0.653317	0.243812	2.6796	0.00737109	0.0443243	7729.29	7100.87	11246.7	12078.1
ENSG00000110900	TSPAN11	70173	1099.77	0.830872	0.305267	2.72179	0.00649295	0.0405248	936.264	646.641	1204.73	1611.46
ENSG00000111052	LIN7A	145406	128.955	-1.25191	0.45267	-2.76562	0.00568152	0.0365057	231.176	131.968	79.5164	73.1585
ENSG00000111057	KRT18	4031	4206.68	1.00786	0.332648	3.02981	0.00244708	0.0192183	1900.98	3687.98	6506.19	4731.57
ENSG00000111058	ACSS3	318940	281.337	-1.83053	0.337551	-5.42296	5.8621e-08	2.63763e-06	413.45	464.932	126.355	120.613
ENSG00000111077	TENC1	17404	1229.13	-1.34397	0.305832	-4.39445	1.11052e-05	0.000236822	1429.74	2097.27	797.343	592.188
ENSG00000111145	ELK3	75454	1649.62	-0.850911	0.265421	-3.2059	0.00134643	0.0120325	2331.32	1913.53	1141.55	1212.06
ENSG00000111199	TRPV4	50323	41.7198	-2.44881	0.679845	-3.60201	0.00031576	0.00376431	79.1334	61.9232	11.9819	13.8408
ENSG00000111206	FOXM1	19360	687.752	-1.01527	0.286156	-3.54796	0.00038823	0.00447197	982.499	857.789	483.634	427.087
ENSG00000111247	RAD51AP1	21265	303.618	-1.12088	0.345562	-3.24364	0.00118014	0.0107819	427.676	404.024	226.567	156.203
ENSG00000111276	CDKN1B	7314	841.452	-1.20094	0.287502	-4.17715	2.95179e-05	0.000524787	1329.26	1016.15	504.33	516.064
ENSG00000111319	SCNN1A	30888	86.65	1.33936	0.481903	2.77931	0.00544749	0.0353356	44.457	53.8021	119.819	128.522
ENSG00000111321	LTBR	16523	1554.37	1.02829	0.294212	3.49506	0.000473948	0.00528582	821.565	1224.25	2275.48	1896.19
ENSG00000111371	SLC38A1	86955	4256.63	0.830691	0.290817	2.85641	0.00428466	0.0295316	3593.9	2533.78	4560.76	6338.09
ENSG00000111445	RFC5	19543	379.111	-0.913937	0.315509	-2.89671	0.00377101	0.0267832	503.253	487.265	288.656	237.271
ENSG00000111581	NUP107	56272	1005.65	-1.0718	0.267395	-4.00831	6.11554e-05	0.000970104	1338.16	1387.69	660.095	636.676
ENSG00000111602	TIMELESS	32285	966.522	-1.15124	0.276492	-4.16373	3.13096e-05	0.000551963	1383.5	1282.12	655.738	544.734
ENSG00000111640	GAPDH	4445	44761.7	0.704202	0.263968	2.66776	0.00763586	0.0454568	29011.7	39086.7	59639.5	51308.8
ENSG00000111642	CHD4	37394	6084.23	-0.653038	0.244576	-2.67009	0.00758319	0.0452825	7509.67	7366.83	4518.28	4942.15
ENSG00000111669	TPI1	3830	8961.26	0.715591	0.25093	2.85176	0.00434785	0.029869	6243.54	7323.18	11819.6	10458.7
ENSG00000111674	ENO2	9953	736.156	1.18645	0.301297	3.93782	8.22264e-05	0.00124549	374.328	524.825	1091.44	954.026
ENSG00000111728	ST8SIA1	373269	144.35	-1.73414	0.459678	-3.77252	0.00016161	0.00218734	177.828	265.965	87.1413	46.4655
ENSG00000111731	C2CD5	95964	675.372	-1.30845	0.297576	-4.39702	1.09746e-05	0.000234738	1098.09	826.32	374.708	402.372
ENSG00000111752	PHC1	27572	552.962	-0.947047	0.317245	-2.98522	0.00283376	0.0215394	870.468	585.733	388.868	366.781
ENSG00000111801	BTN3A3	12944	87.3127	-1.46532	0.518415	-2.82655	0.00470528	0.0316128	161.823	94.4075	54.4633	38.5565
ENSG00000111859	NEDD9	199051	637.648	-0.903494	0.303366	-2.97823	0.00289917	0.0219372	906.922	755.26	381.243	507.166
ENSG00000111906	HDDC2	82175	758.072	-0.967758	0.320152	-3.0228	0.00250445	0.0195955	784.221	1222.22	574.043	451.803
ENSG00000111981	ULBP1	9704	132.119	2.58095	0.439638	5.87063	4.34143e-09	2.58377e-07	39.1221	36.5448	192.8	260.009
ENSG00000112029	FBXO5	13051	449.316	-0.962831	0.3397	-2.83436	0.0045918	0.0310993	737.986	449.705	295.191	314.384
ENSG00000112118	MCM3	20873	1772.12	-1.03922	0.269356	-3.85816	0.000114246	0.00164316	2213.07	2555.09	1284.25	1036.08
ENSG00000112149	CD83	19278	105.417	-1.6235	0.505638	-3.2108	0.00132365	0.0118732	147.597	170.543	71.8916	31.6361
ENSG00000112182	BACH2	370380	97.1691	-1.45512	0.520772	-2.79416	0.00520346	0.0341398	144.93	140.089	30.4995	73.1585
ENSG00000112249	ASCC3	373179	2530.72	1.25971	0.317881	3.96284	7.40642e-05	0.00113867	1772.94	1209.03	2707.92	4433.01
ENSG00000112280	COL9A1	88023	18.7557	-7.61726	1.71614	-4.43859	9.05503e-06	0.000199698	29.3416	45.6811	0	0
ENSG00000112290	WASF1	80186	635.638	-0.82135	0.285392	-2.87797	0.00400243	0.0280319	792.223	831.395	486.902	432.03
ENSG00000112378	PERP	19007	3302.48	1.07776	0.248501	4.33706	1.44404e-05	0.000291641	2183.73	2062.75	4339.64	4623.81
ENSG00000112406	HECA	45691	764.417	-0.792939	0.279871	-2.83323	0.00460802	0.0311841	1003.84	934.939	521.759	597.131
ENSG00000112414	GPR126	144413	1656.02	1.13285	0.330419	3.42852	0.000606883	0.00643329	1213.68	860.834	1636.08	2913.49
ENSG00000112419	PHACTR2	294341	1360.08	1.31652	0.326981	4.02628	5.66657e-05	0.000906597	879.359	679.125	1396.44	2485.41
ENSG00000112514	CUTA	1876	2234.42	0.965408	0.299196	3.22667	0.00125238	0.0113676	1202.12	1825.21	3363.65	2546.71
ENSG00000112559	MDFI	17365	723.569	-0.956076	0.297849	-3.20994	0.00132763	0.0119026	835.791	1074.01	543.544	440.928
ENSG00000112576	CCND3	115425	1664.43	1.05765	0.26075	4.05617	4.98829e-05	0.000812801	999.393	1161.31	2265.67	2231.33
ENSG00000112578	BYSL	11859	713.102	0.953169	0.27991	3.40527	0.000660999	0.00688185	509.477	461.886	959.644	921.401
ENSG00000112715	VEGFA	16304	656.266	0.940377	0.283094	3.32178	0.000894446	0.00868218	466.798	432.447	831.11	894.708
ENSG00000112742	TTK	38641	418.332	-1.62161	0.330696	-4.90361	9.40888e-07	2.85352e-05	559.269	703.488	238.549	172.021
ENSG00000112759	SLC29A1	14647	1151.46	1.38543	0.392588	3.52897	0.000417182	0.00473079	876.692	397.933	1161.16	2170.04
ENSG00000112769	LAMA4	146179	8388.47	-1.16491	0.274258	-4.2475	2.16167e-05	0.000407632	13598.5	9606.22	4720.88	5628.26
ENSG00000112773	FAM46A	261336	280.253	-0.94641	0.345984	-2.73541	0.0062302	0.039294	393	345.146	163.39	219.475
ENSG00000112796	ENPP5	11785	71.297	2.12887	0.527796	4.03351	5.495e-05	0.000884205	26.6742	26.3935	115.462	116.658
ENSG00000112837	TBX18	77169	559.324	-1.21518	0.323151	-3.76041	0.000169634	0.00228122	935.375	628.368	302.816	370.735
ENSG00000112936	C7	73688	5.71282	-5.90304	2.17705	-2.71149	0.00669815	0.0414816	10.6697	12.1816	0	0
ENSG00000112972	HMGCS1	24118	1762.38	-1.04755	0.306502	-3.41776	0.000631378	0.00663105	2928.83	1822.17	1016.29	1282.25
ENSG00000112983	BRD8	39221	959.504	-0.958312	0.282874	-3.38777	0.000704636	0.0072374	1419.07	1114.62	688.416	615.915
ENSG00000112984	KIF20A	8997	1104.11	-1.45146	0.323558	-4.48592	7.25985e-06	0.000164874	1307.04	1926.73	720.005	462.678
ENSG00000113070	HBEGF	13789	3042.45	0.690447	0.259909	2.65649	0.0078958	0.0466767	2562.5	2093.21	3964.93	3549.17
ENSG00000113083	LOX	15091	3733.46	0.985655	0.258376	3.81481	0.000136289	0.0019093	2750.11	2260.7	4656.61	5266.42
ENSG00000113240	CLK4	27952	372.246	-0.908624	0.342753	-2.65096	0.00802641	0.0472994	489.027	482.189	318.066	199.703
ENSG00000113272	THG1L	10252	331.548	-1.27777	0.337361	-3.78755	0.00015214	0.00208438	393.889	545.127	199.336	187.839
ENSG00000113296	THBS4	91977	21.2502	-3.20872	0.976026	-3.28754	0.00101068	0.00954002	46.2353	30.454	4.35707	3.95451
ENSG00000113319	RASGRF2	269485	420.162	0.911278	0.326	2.79533	0.00518462	0.0340562	332.538	250.738	481.456	615.915
ENSG00000113361	CDH6	135397	167.177	-3.26807	0.441916	-7.39524	1.41156e-13	2.09648e-11	289.86	315.707	41.3921	21.7498
ENSG00000113368	LMNB1	60398	2013.75	-1.67936	0.264512	-6.3489	2.16857e-10	1.74976e-08	2831.02	3307.31	1034.8	881.856
ENSG00000113389	NPR3	102644	179.44	-1.88862	0.55772	-3.38632	0.000708378	0.00726694	438.346	126.892	45.7492	106.772
ENSG00000113430	IRX4	9810	7.36883	6.39989	2.06036	3.1062	0.00189509	0.0158789	0	0	8.71413	20.7612
ENSG00000113504	SLC12A7	61652	785.354	1.52123	0.354628	4.28965	1.78953e-05	0.000351683	513.923	297.434	886.663	1443.4
ENSG00000113578	FGF1	105875	202.711	3.2348	0.414002	7.81348	5.56287e-15	1.00389e-12	47.1244	30.454	424.814	308.452
ENSG00000113645	WWC1	180653	512.74	2.12201	0.296044	7.16788	7.61656e-13	9.90921e-11	190.276	192.876	845.271	822.538
ENSG00000113649	TCERG1	64651	2022.64	-0.699641	0.253032	-2.76502	0.00569185	0.0365581	2538.49	2468.81	1580.53	1502.71
ENSG00000113732	ATP6V0E1	51689	3888.8	1.22618	0.254991	4.80872	1.519e-06	4.2774e-05	2173.06	2485.05	5847.18	5049.91
ENSG00000113739	STC2	14791	4177.59	1.72918	0.247538	6.98554	2.83758e-12	3.28435e-10	1916.1	1956.16	6728.4	6109.72
ENSG00000113805	CNTN3	258573	29.5784	2.21165	0.791929	2.79273	0.0052265	0.0342508	8.8914	12.1816	35.9458	61.2949
ENSG00000113810	SMC4	35689	1285.35	-1.27067	0.313091	-4.05846	4.93971e-05	0.000807235	2266.42	1368.4	684.059	822.538
ENSG00000113971	NPHP3	164318	993.482	-0.761273	0.283372	-2.68648	0.00722091	0.0436558	1381.72	1117.66	668.81	805.732
ENSG00000114019	AMOTL2	19606	1994.28	0.796216	0.265114	3.0033	0.00267073	0.0205421	1550.66	1364.34	2283.1	2779.03
ENSG00000114107	CEP70	100195	211.184	-1.68388	0.400727	-4.20206	2.64497e-05	0.000477832	334.317	309.616	129.623	71.1812
ENSG00000114115	RBP1	22396	146.196	-3.65797	0.532479	-6.8697	6.43367e-12	6.96621e-10	160.045	381.691	27.2317	15.818
ENSG00000114120	SLC25A36	38104	1765.18	-0.93345	0.30537	-3.05678	0.00223728	0.0179566	2850.58	1783.59	1075.11	1351.45
ENSG00000114200	BCHE	64569	727.898	-1.54364	0.279903	-5.51493	3.48914e-08	1.64953e-06	1127.43	1040.51	365.994	377.656
ENSG00000114315	HES1	2588	296.282	1.05088	0.368922	2.84852	0.00439229	0.030125	140.484	245.663	408.475	390.508
ENSG00000114353	GNAI2	33064	15781.2	0.695882	0.252715	2.75363	0.00589392	0.0375542	10655.5	13439.4	19632.9	19396.9
ENSG00000114383	TUSC2	8225	930.834	1.5118	0.293841	5.14496	2.67581e-07	1.01602e-05	410.783	556.294	1251.57	1504.69
ENSG00000114480	GBE1	272463	1549.76	1.41095	0.276755	5.0982	3.42895e-07	1.26202e-05	940.71	753.23	2021.68	2483.43
ENSG00000114547	ROPN1B	14311	37.0668	-8.60009	1.6003	-5.37404	7.69907e-08	3.37372e-06	56.9049	91.3621	0	0
ENSG00000114638	UPK1B	31637	103.541	2.21024	0.507601	4.3543	1.33494e-05	0.000274227	23.1176	50.7567	184.086	156.203
ENSG00000114739	ACVR2B	39292	745.643	-1.48237	0.29938	-4.95145	7.36644e-07	2.31086e-05	1175.44	1021.23	331.137	454.769
ENSG00000114742	WDR48	44667	876.474	-0.825459	0.28776	-2.86857	0.00412335	0.0287385	1182.56	1058.79	546.812	717.744
ENSG00000114767	RRP9	8512	441.517	0.890073	0.320772	2.77478	0.00552387	0.0356978	265.853	353.267	632.864	514.086
ENSG00000114790	ARHGEF26	136825	176.738	-1.69626	0.397661	-4.26559	1.99377e-05	0.000381543	298.751	241.602	69.7131	96.8855
ENSG00000114796	KLHL24	48910	823.782	-0.848059	0.321612	-2.6369	0.00836676	0.0487398	1189.67	928.848	450.956	725.653
ENSG00000114850	SSR3	15045	7736.38	0.852553	0.257759	3.30756	0.000941126	0.00906192	6161.74	4867.57	9398.19	10518
ENSG00000114857	NKTR	48122	2986.4	-1.02081	0.279464	-3.65274	0.000259454	0.00322582	4732.89	3268.73	2079.41	1864.55
ENSG00000114861	FOXP1	629297	994.525	-1.04657	0.296017	-3.53551	0.000406995	0.00464351	1121.21	1559.25	712.38	585.268
ENSG00000114867	EIF4G1	20864	11040	0.809139	0.288537	2.80428	0.00504293	0.0333473	9562.7	6482.65	11997.2	16117.6
ENSG00000115008	IL1A	10676	151.82	1.32097	0.404775	3.26346	0.0011006	0.0102108	93.3597	80.1956	189.532	244.191
ENSG00000115085	ZAP70	26303	57.5927	-2.3679	0.58645	-4.03768	5.39817e-05	0.000869457	92.4705	100.498	19.6068	17.7953
ENSG00000115107	STEAP3	41845	311.341	1.40671	0.34287	4.10275	4.08273e-05	0.00068934	194.722	146.179	405.207	499.257
ENSG00000115129	TP53I3	8429	1602.94	1.2105	0.260086	4.65424	3.25179e-06	8.24392e-05	938.932	995.847	2113.18	2363.81
ENSG00000115221	ITGB6	172223	513.245	3.13286	0.332864	9.41183	4.87587e-21	1.81848e-18	124.48	85.2713	807.146	1036.08
ENSG00000115255	REEP6	6762	99.0833	1.49271	0.458073	3.25868	0.00111932	0.0103331	55.1267	48.7265	148.14	144.34
ENSG00000115268	RPS15	2226	9434.35	1.02457	0.297036	3.44931	0.000562023	0.00607759	4643.98	7793.19	13624.5	11675.7
ENSG00000115275	MOGS	4354	1314.05	0.898643	0.265199	3.38855	0.00070262	0.0072211	977.165	857.789	1643.7	1777.55
ENSG00000115286	NDUFS7	12058	631.992	1.70332	0.316294	5.38522	7.23554e-08	3.1789e-06	232.955	361.388	950.93	982.696
ENSG00000115310	RTN4	140433	14320.3	1.21287	0.241487	5.02251	5.10012e-07	1.72571e-05	8284.11	8979.88	19726.6	20290.6
ENSG00000115318	LOXL3	23277	333.365	-1.00705	0.342295	-2.94204	0.00326055	0.0240853	529.927	360.373	216.764	226.396
ENSG00000115339	GALNT3	47092	135.514	1.60849	0.428083	3.75743	0.000171668	0.00230304	56.9049	77.1502	178.64	229.362
ENSG00000115355	CCDC88A	132080	1805.81	-0.811462	0.262593	-3.09018	0.00200033	0.0165459	2494.93	2106.4	1252.66	1369.25
ENSG00000115365	LANCL1	46404	1708.44	-0.813352	0.303863	-2.67671	0.00743494	0.0446123	2684.31	1670.91	1124.12	1354.42
ENSG00000115380	EFEMP1	58173	2408.18	2.91402	0.287925	10.1208	4.46843e-24	2.58599e-21	628.622	499.446	3515.06	4989.6
ENSG00000115392	FANCL	82130	296.049	-1.33855	0.348775	-3.83787	0.000124106	0.00175683	409.893	438.538	199.336	136.431
ENSG00000115421	PAPOLG	45856	386.091	-0.940961	0.317748	-2.96134	0.00306299	0.0228472	556.601	458.841	246.174	282.748
ENSG00000115457	IGFBP2	31609	12188.4	0.955188	0.259549	3.68018	0.00023307	0.00296111	7735.52	8854	18106.9	14057.3
ENSG00000115461	IGFBP5	23421	6982.14	-1.24404	0.290156	-4.2875	1.80698e-05	0.000353457	12173.2	7464.28	4210.01	4081.06
ENSG00000115468	EFHD1	76725	500.764	-2.30859	0.338199	-6.82612	8.72419e-12	9.03816e-10	651.739	1015.13	150.319	185.862
ENSG00000115524	SF3B1	45308	7942.25	-0.670391	0.247452	-2.70918	0.00674499	0.0417101	10079.3	9430.6	6560.65	5698.45
ENSG00000115525	ST3GAL5	49871	248.482	1.16077	0.356274	3.25808	0.00112171	0.0103437	176.05	130.952	319.155	367.77
ENSG00000115594	IL1R1	115331	744.897	-0.994012	0.296409	-3.35351	0.000797927	0.0079807	1029.62	954.227	419.368	576.37
ENSG00000115602	IL1RL1	40536	191.232	4.71693	0.480808	9.81043	1.01538e-22	4.69928e-20	19.5611	8.12108	318.066	419.178
ENSG00000115694	STK25	17057	3536.32	0.892351	0.24818	3.59558	0.000323667	0.00384982	2373.11	2579.46	4691.47	4501.22
ENSG00000115756	HPCAL1	124729	848.043	1.44408	0.291646	4.95149	7.36465e-07	2.31086e-05	399.224	512.643	1357.23	1123.08
ENSG00000115758	ODC1	8537	2918.52	0.809916	0.249457	3.24672	0.00116745	0.0106775	2156.16	2084.07	3856	3577.84
ENSG00000115762	PLEKHB2	248863	3577.06	0.897951	0.333491	2.69258	0.0070901	0.0430822	3042.64	1954.13	3334.24	5977.24
ENSG00000115844	DLX2	3462	164.012	-3.87847	0.449981	-8.61917	6.74387e-18	1.74127e-15	308.531	305.556	26.1424	15.818
ENSG00000115896	PLCL1	767880	181.387	1.28286	0.447132	2.86909	0.00411649	0.0287145	136.038	75.12	185.175	329.213
ENSG00000115919	KYNU	164824	158.738	1.12683	0.398272	2.82929	0.00466514	0.0314185	112.032	87.3016	199.336	236.282
ENSG00000115966	ATF2	96133	1193.24	-0.781658	0.262201	-2.98114	0.0028718	0.0217596	1521.32	1496.31	872.502	882.845
ENSG00000116001	TIA1	39217	2962.1	-1.20668	0.259434	-4.65118	3.30043e-06	8.34204e-05	4518.61	3747.88	1895.32	1686.6
ENSG00000116016	EPAS1	93031	14189	0.942262	0.267178	3.52671	0.000420752	0.00476484	10415.4	9011.35	15736.6	21592.6
ENSG00000116032	GRIN3B	9314	85.3527	2.71803	0.54769	4.96272	6.95112e-07	2.20115e-05	26.6742	18.2724	105.659	190.805
ENSG00000116062	MSH6	114572	1267.73	-0.986991	0.277948	-3.551	0.000383777	0.00443285	1919.65	1450.63	847.449	853.186
ENSG00000116096	SPR	4799	248.202	1.22546	0.349106	3.51026	0.000447661	0.00503221	135.149	162.422	323.512	371.724
ENSG00000116127	ALMS1	225035	431.742	-0.930688	0.326812	-2.84778	0.00440251	0.0301827	645.515	487.265	257.067	337.122
ENSG00000116128	BCL9	84836	723.51	-1.09648	0.291583	-3.76046	0.000169604	0.00228122	1070.52	901.44	413.921	508.155
ENSG00000116132	PRRX1	76692	3758.15	-1.54739	0.262716	-5.88996	3.86297e-09	2.36116e-07	6223.09	4977.21	2058.71	1773.6
ENSG00000116141	MARK1	136236	296.991	-1.46077	0.340132	-4.2947	1.74927e-05	0.000345388	491.694	379.66	152.497	164.112
ENSG00000116194	ANGPTL1	21348	15.2748	-4.80636	1.46165	-3.28831	0.0010079	0.00952323	42.6787	16.2422	2.17853	0
ENSG00000116221	MRPL37	41424	1802.03	0.775696	0.258342	3.00259	0.00267696	0.0205806	1272.36	1385.66	2155.66	2394.46
ENSG00000116260	QSOX1	49197	3084.96	1.4371	0.288398	4.98305	6.259e-07	2.01791e-05	1954.33	1373.48	3881.06	5130.98
ENSG00000116337	AMPD2	15948	876.737	0.863738	0.296108	2.91697	0.00353451	0.0256356	716.647	526.855	1021.73	1241.72
ENSG00000116497	S100PBP	42109	597.889	-0.779611	0.288667	-2.70073	0.00691882	0.042441	775.33	735.973	410.653	469.598
ENSG00000116514	RNF19B	28241	462.559	1.09395	0.354706	3.08409	0.00204175	0.0167891	348.543	241.602	477.099	782.993
ENSG00000116521	SCAMP3	6452	1261.58	1.39592	0.268823	5.19271	2.0725e-07	8.05158e-06	739.764	649.686	1711.24	1945.62
ENSG00000116560	SFPQ	16771	7951.73	-0.95409	0.271261	-3.51724	0.000436055	0.00491822	9093.23	11885.2	6089	4739.48
ENSG00000116574	RHOU	11593	349.951	-1.2041	0.360549	-3.33962	0.000838928	0.00827246	495.251	481.174	152.497	270.884
ENSG00000116649	SRM	5441	2091.98	1.12029	0.323126	3.46704	0.000526221	0.00575346	941.599	1695.27	3252.55	2478.49
ENSG00000116661	FBXO2	7419	103.275	2.2606	0.50096	4.51254	6.40569e-06	0.000147269	24.8959	46.6962	143.783	197.726
ENSG00000116667	C1orf21	241963	550.952	-1.46328	0.292345	-5.00531	5.57716e-07	1.8535e-05	772.662	844.592	302.816	283.736
ENSG00000116685	KIAA2013	6838	1325.11	0.976134	0.275397	3.54447	0.000393407	0.00452148	773.552	1013.1	1767.88	1745.92
ENSG00000116717	GADD45A	3278	2789.4	1.78709	0.283624	6.30092	2.95885e-10	2.34238e-08	1004.73	1502.4	4525.9	4124.56
ENSG00000116754	SRSF11	47371	4880.08	-0.833906	0.270971	-3.07747	0.00208764	0.0170496	7333.62	5171.1	3523.78	3491.83
ENSG00000116785	CFHR3	19279	17.0349	-2.86337	1.05085	-2.72482	0.00643359	0.0402591	35.5656	24.3632	3.2678	4.94314
ENSG00000116809	ZBTB17	34264	489.112	0.954771	0.336761	2.83516	0.00458029	0.0310464	264.074	401.993	740.701	549.677
ENSG00000116871	MAP7D1	25271	4464.01	0.937221	0.251463	3.72707	0.000193715	0.00255592	2809.68	3316.44	5980.07	5749.86
ENSG00000116962	NID1	89333	9297.11	-1.05331	0.296183	-3.55627	0.00037615	0.00436277	15426.6	9669.16	5273.14	6819.56
ENSG00000117118	SDHB	35449	1334.33	0.807248	0.274758	2.93804	0.00330298	0.0243345	850.907	1090.25	1778.77	1617.4
ENSG00000117152	RGS4	8028	1218.93	1.01246	0.278594	3.63418	0.000278869	0.00341127	868.689	747.139	1437.83	1822.04
ENSG00000117289	TXNIP	4167	4256.22	-0.929903	0.273604	-3.39872	0.00067701	0.00702241	6136.84	5027.96	2487.88	3372.21
ENSG00000117298	ECE1	128258	8612.65	1.10174	0.275088	4.00503	6.20107e-05	0.000980891	6320.89	4629.01	10326.2	13174.5
ENSG00000117395	EBNA1BP2	106762	1944.33	1.07973	0.261941	4.12204	3.75536e-05	0.0006451	1140.77	1357.23	2761.29	2518.04
ENSG00000117410	ATP6V0B	3809	1669.43	1.58564	0.265998	5.96108	2.50577e-09	1.58099e-07	765.549	903.47	2667.61	2341.07
ENSG00000117472	TSPAN1	10886	143.903	2.0675	0.414423	4.98887	6.07337e-07	1.97156e-05	56.0158	54.8173	258.156	206.623
ENSG00000117525	F3	12576	284.852	1.55463	0.335723	4.63071	3.64419e-06	9.10125e-05	150.265	139.073	394.314	455.757
ENSG00000117569	PTBP2	102074	517.508	-1.27762	0.309681	-4.12559	3.69788e-05	0.000636529	720.203	745.109	349.655	255.066
ENSG00000117586	TNFSF4	23580	306.814	1.71759	0.354417	4.84625	1.2582e-06	3.65334e-05	159.156	126.892	385.6	555.609
ENSG00000117595	IRF6	20430	182.801	2.01219	0.420098	4.78981	1.6694e-06	4.66183e-05	62.2398	83.241	218.943	366.781
ENSG00000117600	LPPR4	45638	125.158	1.54568	0.502303	3.07718	0.00208971	0.0170582	88.914	38.5751	143.783	229.362
ENSG00000117602	RCAN3	38144	404.194	-1.59553	0.331979	-4.80611	1.53895e-06	4.32632e-05	496.14	718.715	209.139	192.782
ENSG00000117632	STMN1	22811	9164.66	-1.05993	0.292697	-3.62125	0.000293186	0.00355017	9881.01	14894.1	6840.59	5042.99
ENSG00000117650	NEK2	12847	302.488	-1.48702	0.338812	-4.38894	1.13907e-05	0.000241682	449.016	442.599	181.907	136.431
ENSG00000117682	DHDDS	39013	911.342	0.839094	0.278795	3.00972	0.00261492	0.0202334	713.09	593.854	1105.61	1232.82
ENSG00000117724	CENPF	61394	2167.78	-1.8301	0.265136	-6.90248	5.11022e-12	5.67979e-10	3341.39	3426.08	1065.3	838.356
ENSG00000117984	CTSD	11241	1965.19	1.993	0.254237	7.83915	4.53612e-15	8.27496e-13	804.671	773.533	3112.03	3170.53
ENSG00000118058	KMT2A	90335	1591.32	-0.734832	0.279378	-2.63025	0.00853228	0.0494807	2272.64	1703.4	1099.07	1290.16
ENSG00000118193	KIF14	69235	376.841	-1.63298	0.343129	-4.75908	1.94473e-06	5.28757e-05	689.972	449.705	191.711	175.976
ENSG00000118292	C1orf54	12728	281.259	-1.27443	0.406677	-3.13376	0.00172584	0.0147479	264.074	531.931	190.622	138.408
ENSG00000118298	CA14	7925	53.9904	-2.26572	0.617407	-3.66973	0.000242802	0.00305788	70.242	108.619	16.339	20.7612
ENSG00000118322	ATP10B	289095	12.3015	-4.53426	1.51153	-2.99977	0.00270179	0.0207525	24.8959	22.333	0	1.97726
ENSG00000118412	CASP8AP2	44543	465.359	-0.945529	0.334696	-2.82504	0.00472753	0.0317115	753.99	471.022	328.958	307.463
ENSG00000118418	HMGN3	33445	1192.8	-1.18389	0.325906	-3.6326	0.000280581	0.00342971	1315.04	1997.78	889.931	568.461
ENSG00000118507	AKAP7	147870	145.909	-1.14168	0.406799	-2.8065	0.00500836	0.0331972	224.952	176.633	87.1413	94.9083
ENSG00000118508	RAB32	11273	1424.77	1.15474	0.27045	4.2697	1.95733e-05	0.000376287	946.045	820.229	1787.49	2145.32
ENSG00000118523	CTGF	3198	23381.6	1.69352	0.340471	4.97406	6.55645e-07	2.09195e-05	14927.8	7158.73	29873.1	41566.9
ENSG00000118620	ZNF430	39431	195.319	-1.0471	0.378187	-2.76873	0.00562746	0.0362139	304.086	222.314	126.355	128.522
ENSG00000118640	VAMP8	20470	601.254	1.10238	0.30483	3.61639	0.000298739	0.00360183	321.869	442.599	860.52	780.027
ENSG00000118680	MYL12B	16376	7404.02	0.872546	0.257021	3.39484	0.000686681	0.00709641	4649.31	5812.66	10148.7	9005.41
ENSG00000118689	FOXO3	124940	1025.3	-0.759962	0.281538	-2.69932	0.00694808	0.0425428	1410.18	1168.42	686.238	836.379
ENSG00000118705	RPN2	63210	5173.53	0.696572	0.262901	2.64956	0.00805961	0.0474145	4357.67	3538.76	5755.68	7042
ENSG00000118707	TGIF2	20463	861.085	-0.879104	0.273988	-3.20855	0.00133407	0.0119475	1081.19	1150.15	577.311	635.688
ENSG00000118785	SPP1	7744	1016.35	2.85974	0.300574	9.51426	1.8301e-21	7.313e-19	243.624	248.708	1446.55	2126.54
ENSG00000118816	CCNI	28848	5702.03	-0.831031	0.247755	-3.35424	0.000795833	0.00796925	7787.97	6812.57	4183.87	4023.72
ENSG00000118855	MFSD1	97522	1167.35	1.02625	0.304798	3.36697	0.000759983	0.00770217	928.262	609.081	1392.08	1739.99
ENSG00000118898	PPL	78235	105.009	1.24042	0.457738	2.70988	0.00673071	0.0416525	72.0203	52.787	135.069	160.158
ENSG00000119125	GDA	142599	21.4006	-2.82552	0.990255	-2.85333	0.00432643	0.0297584	44.457	30.454	8.71413	1.97726
ENSG00000119139	TJP2	133916	1428.84	1.45676	0.359303	4.05439	5.02647e-05	0.000817434	987.834	538.021	1516.26	2673.25
ENSG00000119280	C1orf198	32471	2798.71	-0.670074	0.24888	-2.69235	0.00709496	0.0430962	3424.97	3449.43	2216.66	2103.8
ENSG00000119397	CNTRL	102748	509.554	-2.11128	0.304355	-6.9369	4.00797e-12	4.54498e-10	783.332	872.001	174.283	208.6
ENSG00000119408	NEK6	95702	1528.22	0.747135	0.260707	2.8658	0.00415958	0.0288711	1151.44	1130.86	1794.02	2036.57
ENSG00000119559	C19orf25	18414	456.095	1.06837	0.307572	3.47354	0.000513632	0.00563417	261.407	327.888	602.364	632.722
ENSG00000119574	ZBTB45	25382	265.84	0.966156	0.353519	2.73297	0.00627661	0.0395224	173.382	186.785	291.923	411.269
ENSG00000119630	PGF	13951	1603.82	1.94924	0.259226	7.51947	5.50006e-14	8.87573e-12	659.742	659.838	2432.33	2663.36
ENSG00000119638	NEK9	45226	1581.75	-1.27274	0.276511	-4.60287	4.16716e-06	0.000101547	2476.25	1998.8	826.753	1025.21
ENSG00000119681	LTBP2	114434	1113.26	1.32077	0.346668	3.80989	0.000139027	0.00194117	796.669	476.098	1186.21	1994.06
ENSG00000119718	EIF2B2	6679	767.011	1.00873	0.294086	3.43006	0.000603449	0.00640587	446.348	572.536	928.055	1121.1
ENSG00000119772	DNMT3A	109615	931.539	-0.792644	0.272292	-2.91101	0.00360261	0.0259943	1252.8	1109.54	668.81	695.005
ENSG00000119862	LGALSL	7413	796.984	-1.20356	0.278107	-4.32768	1.50687e-05	0.00030251	1133.65	1089.24	450.956	514.086
ENSG00000119888	EPCAM	42444	508.978	1.85589	0.296257	6.26447	3.74093e-10	2.90667e-08	213.394	227.39	775.558	819.573
ENSG00000119906	FAM178A	52568	1861.66	-1.2732	0.277268	-4.59196	4.39101e-06	0.000105428	2988.4	2278.98	987.965	1191.3
ENSG00000119919	NKX2-3	3589	50.183	2.01375	0.61038	3.29918	0.000969684	0.00924145	19.5611	20.3027	71.8916	88.9765
ENSG00000119938	PPP1R3C	4613	68.2846	-1.91753	0.537433	-3.56793	0.000359807	0.00421152	102.251	113.695	30.4995	26.693
ENSG00000119969	HELLS	68116	713.47	-1.71178	0.294103	-5.82033	5.87327e-09	3.3642e-07	1192.34	993.817	368.172	299.554
ENSG00000120068	HOXB8	3740	148.952	2.12297	0.421791	5.03322	4.82313e-07	1.67173e-05	44.457	66.9989	255.978	228.373
ENSG00000120075	HOXB5	2705	251.263	2.08257	0.360542	5.7762	7.6405e-09	4.21811e-07	83.5791	108.619	365.994	446.86
ENSG00000120129	DUSP1	3106	1837.77	1.33616	0.335232	3.98578	6.72584e-05	0.00105004	1375.5	709.579	2285.28	2980.71
ENSG00000120149	MSX2	6361	270.471	1.46507	0.358197	4.09011	4.31169e-05	0.000722908	117.366	170.543	429.171	364.804
ENSG00000120162	MOB3B	204573	241.017	-1.15771	0.354215	-3.26838	0.00108165	0.0100628	368.104	297.434	160.122	138.408
ENSG00000120251	GRIA2	161894	27.4827	-3.31442	0.998842	-3.31826	0.00090581	0.00876017	53.3484	46.6962	0	9.88628
ENSG00000120254	MTHFD1L	236339	840.382	0.797638	0.276168	2.88824	0.00387404	0.0273831	650.85	576.596	1108.87	1025.21
ENSG00000120278	PLEKHG1	243801	1044.57	0.981393	0.340605	2.88132	0.00396014	0.0278321	869.579	534.976	1055.5	1718.24
ENSG00000120279	MYCT1	26673	1718	1.31313	0.279907	4.69131	2.71464e-06	7.04169e-05	1144.32	827.335	2308.16	2592.18
ENSG00000120306	CYSTM1	107411	1135.64	1.75288	0.311794	5.62193	1.8884e-08	9.48894e-07	391.221	648.671	1861.56	1641.12
ENSG00000120332	TNN	80209	6.47597	-6.08651	2.12211	-2.86814	0.00412892	0.0287441	17.7828	8.12108	0	0
ENSG00000120337	TNFSF18	11004	156.411	-3.15625	0.48527	-6.50411	7.81525e-11	6.79602e-09	385.887	176.633	30.4995	32.6247
ENSG00000120370	GORAB	21318	295.517	-1.09082	0.331697	-3.28859	0.00100689	0.00952039	413.45	390.827	204.782	173.01
ENSG00000120594	PLXDC2	473618	96.1791	2.45726	0.48735	5.04208	4.60498e-07	1.61348e-05	24.8959	34.5146	150.319	174.987
ENSG00000120645	IQSEC3	111696	191.03	-2.41797	0.46355	-5.2162	1.82634e-07	7.19518e-06	273.855	369.509	87.1413	33.6133
ENSG00000120647	CCDC77	53373	316.757	-1.0836	0.327931	-3.30436	0.00095193	0.00913973	393.889	466.962	212.407	193.771
ENSG00000120658	ENOX1	573391	381.103	-1.07623	0.31625	-3.40309	0.000666292	0.00692244	497.918	535.991	269.049	221.453
ENSG00000120708	TGFBI	34924	2075.06	-1.15507	0.255433	-4.522	6.12577e-06	0.000141415	3025.74	2702.29	1271.17	1301.03
ENSG00000120725	SIL1	346838	713.537	1.15342	0.292929	3.93756	8.23154e-05	0.00124572	393	492.34	1064.21	904.595
ENSG00000120733	KDM3B	84433	1850.77	-0.870857	0.277419	-3.13914	0.00169443	0.014561	2630.96	2155.13	1135.02	1481.95
ENSG00000120738	EGR1	3826	558.531	-1.88546	0.322077	-5.85406	4.79725e-09	2.79705e-07	1023.4	734.957	205.871	269.895
ENSG00000120802	TMPO	34868	2352.69	-1.44843	0.259382	-5.58416	2.34826e-08	1.14567e-06	3692.6	3194.63	1182.94	1340.58
ENSG00000120820	GLT8D2	75200	345.485	-1.32365	0.322217	-4.10795	3.99178e-05	0.000678078	482.803	504.522	215.675	178.942
ENSG00000120833	SOCS2	13674	558.254	0.892292	0.293882	3.03623	0.0023956	0.0188846	355.656	426.357	724.362	726.641
ENSG00000120837	NFYB	21213	636.303	-0.888143	0.314986	-2.81962	0.00480799	0.0321356	704.199	948.136	515.223	377.656
ENSG00000120889	TNFRSF10B	49047	6626.17	1.20907	0.278596	4.33987	1.42565e-05	0.000289319	4683.1	3319.49	8195.64	10306.4
ENSG00000120915	EPHX2	54786	97.8579	-1.5024	0.46722	-3.21561	0.00130168	0.0117075	151.154	138.058	57.7311	44.4883
ENSG00000120937	NPPB	1468	50.5136	4.65329	0.820565	5.67083	1.42106e-08	7.47637e-07	1.77828	6.09081	132.891	61.2949
ENSG00000121005	CRISPLD1	50044	472.444	-0.999468	0.332967	-3.0017	0.00268475	0.020631	760.214	499.446	282.12	347.997
ENSG00000121152	NCAPH	38059	440.287	-1.03527	0.30026	-3.44791	0.000564932	0.00609891	594.834	588.778	290.834	286.702
ENSG00000121211	MND1	70470	129.631	-1.56201	0.499546	-3.12686	0.00176683	0.0150368	184.052	203.027	95.8554	35.5906
ENSG00000121570	DPPA4	11432	393.279	-1.76179	0.317071	-5.55646	2.75295e-08	1.32008e-06	604.615	610.096	198.246	160.158
ENSG00000121621	KIF18A	87689	303.518	-1.24115	0.347516	-3.5715	0.000354946	0.00416578	369.882	483.204	204.782	156.203
ENSG00000121690	DEPDC7	17719	57.4003	-1.54961	0.589499	-2.62869	0.00857152	0.0496225	67.5746	103.544	33.7673	24.7157
ENSG00000121898	CPXM2	234061	142.467	3.29762	0.4453	7.40539	1.30764e-13	1.95948e-11	21.3394	31.4692	246.174	270.884
ENSG00000121957	GPSM2	59196	303.128	-0.96166	0.332811	-2.88951	0.0038584	0.0273123	378.774	422.296	226.567	184.873
ENSG00000121966	CXCR4	3817	801.096	-1.00704	0.280026	-3.59625	0.000322839	0.0038427	988.723	1151.16	510.866	553.632
ENSG00000122367	LDB3	67620	45.9816	-2.70437	0.701207	-3.85674	0.000114908	0.0016497	91.5814	68.014	6.5356	17.7953
ENSG00000122483	CCDC18	98812	291.964	-1.39643	0.381895	-3.65658	0.000255599	0.00318229	376.106	470.007	208.05	113.692
ENSG00000122490	PQLC1	49245	794.697	0.871721	0.276265	3.15538	0.00160287	0.0139166	532.595	590.808	1048.96	1006.42
ENSG00000122641	INHBA	17995	2932.62	1.9731	0.318348	6.19795	5.72051e-10	4.22939e-08	1487.53	893.318	3800.45	5549.17
ENSG00000122691	TWIST1	96682	838.742	-1.32025	0.35922	-3.67532	0.000237549	0.00300889	832.235	1563.31	582.758	376.667
ENSG00000122861	PLAU	8321	6550.77	1.36514	0.242821	5.62199	1.88769e-08	9.48894e-07	3572.56	3754.98	9445.03	9430.52
ENSG00000122870	BICC1	318296	384.01	-1.52895	0.331709	-4.6093	4.04028e-06	9.91346e-05	668.633	472.038	191.711	203.657
ENSG00000122952	ZWINT	4048	806.028	-0.892755	0.302201	-2.95417	0.00313509	0.0232712	1082.08	1013.1	673.167	455.757
ENSG00000122965	RBM19	149634	827.619	0.92182	0.27257	3.38195	0.000719721	0.00735632	568.16	575.581	1066.39	1100.34
ENSG00000122966	CIT	191501	460.172	-1.34961	0.32577	-4.14282	3.43058e-05	0.000595402	695.307	626.338	310.441	208.6
ENSG00000122970	IFT81	94463	585.931	-0.788733	0.286766	-2.75044	0.00595154	0.0378535	771.773	712.625	430.26	429.064
ENSG00000123095	BHLHE41	5102	164.201	1.48553	0.390791	3.80134	0.000143917	0.00198714	83.5791	89.3318	218.943	264.952
ENSG00000123119	NECAB1	167859	72.3565	-1.98694	0.57689	-3.44422	0.000572705	0.00615347	73.7986	157.346	31.5887	26.693
ENSG00000123131	PRDX4	22138	1807.31	0.869399	0.264243	3.29015	0.00100135	0.00948237	1252.8	1304.45	2576.12	2095.89
ENSG00000123143	PKN1	38815	3910.18	0.790639	0.254673	3.10452	0.00190587	0.0159373	2590.95	3138.8	5071.62	4839.33
ENSG00000123144	C19orf43	4136	3310.65	0.847351	0.31012	2.73234	0.00628867	0.0395587	1728.49	3002.77	4711.08	3800.29
ENSG00000123159	GIPC1	18373	2313.1	0.989542	0.277922	3.5605	0.000370146	0.0042961	1287.47	1812.02	2907.25	3245.67
ENSG00000123178	SPRYD7	23785	682.529	0.872807	0.282905	3.08516	0.00203445	0.0167455	502.364	461.886	836.557	929.31
ENSG00000123219	CENPK	45406	587.954	-1.27774	0.303223	-4.21385	2.51051e-05	0.000458476	802.004	862.864	394.314	292.634
ENSG00000123360	PDE1B	29890	15.3887	3.86961	1.27499	3.03501	0.00240526	0.018943	0	4.06054	33.7673	23.7271
ENSG00000123395	C12orf44	8249	420.292	1.36096	0.305139	4.46015	8.19032e-06	0.000183033	235.622	235.511	577.311	632.722
ENSG00000123411	IKZF4	30777	232.904	-1.7118	0.355955	-4.80903	1.51667e-06	4.2774e-05	342.319	371.539	99.1232	118.635
ENSG00000123472	ATPAF1	41131	1012.36	-0.769806	0.273786	-2.81171	0.00492793	0.0327936	1251.91	1300.39	816.95	680.176
ENSG00000123473	STIL	64009	345.511	-1.10678	0.338036	-3.27414	0.00105984	0.00989287	553.934	389.812	206.961	231.339
ENSG00000123485	HJURP	21151	527.121	-1.30453	0.374362	-3.48468	0.000492734	0.00544461	614.396	886.213	405.207	202.669
ENSG00000123560	PLP1	18902	2650.35	-4.41845	0.273346	-16.1643	9.00457e-59	7.55619e-55	5683.38	4444.26	248.353	225.407
ENSG00000123607	TTC21B	96369	447.922	-1.22642	0.307847	-3.98387	6.78032e-05	0.0010556	647.294	608.066	240.728	295.6
ENSG00000123610	TNFAIP6	22455	115.164	-1.37748	0.475113	-2.89928	0.00374024	0.0266437	190.276	142.119	82.7842	45.4769
ENSG00000123689	G0S2	969	491.494	1.227	0.364765	3.3638	0.000768773	0.0077678	215.172	373.57	835.467	541.768
ENSG00000123737	EXOSC9	15705	748.372	-0.803036	0.29904	-2.68538	0.0072448	0.0437623	834.902	1067.92	612.168	478.496
ENSG00000123908	AGO2	104455	272.829	0.913319	0.340189	2.68474	0.00725861	0.0437891	209.837	168.512	344.208	368.758
ENSG00000123989	CHPF	4841	2305.31	1.26007	0.253405	4.97257	6.60726e-07	2.10417e-05	1299.03	1417.13	3348.4	3156.69
ENSG00000124006	OBSL1	21131	1024.32	-0.748616	0.278782	-2.68531	0.00724635	0.0437623	1187.89	1380.58	838.735	690.062
ENSG00000124067	SLC12A4	26128	1314.72	0.887922	0.319644	2.77784	0.00547211	0.0354178	1138.1	706.534	1418.22	1996.04
ENSG00000124155	PIGT	10168	1465.15	0.808134	0.264022	3.06086	0.00220701	0.0178078	1142.54	987.726	1789.66	1940.68
ENSG00000124177	CHD6	216393	781.837	-0.837439	0.300638	-2.78554	0.00534392	0.0347624	1122.09	883.167	481.456	640.631
ENSG00000124191	TOX2	154753	493.32	0.990502	0.294428	3.36415	0.00076779	0.00776255	323.647	337.025	670.988	641.619
ENSG00000124193	SRSF6	5678	4252.31	-0.73506	0.256183	-2.86928	0.00411404	0.0287093	5753.62	4871.63	3418.12	2965.88
ENSG00000124212	PTGIS	64273	57.4063	-9.23094	1.56401	-5.9021	3.58903e-09	2.21451e-07	77.3552	152.27	0	0
ENSG00000124216	SNAI1	5888	142.243	-1.12834	0.426012	-2.64861	0.00808228	0.0474781	152.932	237.542	91.4984	86.9993
ENSG00000124243	BCAS4	82284	118.649	1.34974	0.443424	3.0439	0.00233533	0.0185665	66.6855	66.9989	201.514	139.397
ENSG00000124299	PEPD	134845	1150.82	1.10221	0.274153	4.02041	5.8097e-05	0.000926846	737.097	725.821	1396.44	1743.94
ENSG00000124357	NAGK	15462	1785.12	0.731354	0.254681	2.87165	0.00408341	0.0285193	1323.93	1360.28	2274.39	2181.9
ENSG00000124406	ATP8A1	248733	237.403	-1.55885	0.400228	-3.8949	9.82377e-05	0.00144625	448.126	260.89	100.213	140.385
ENSG00000124440	HIF3A	46388	395.776	-2.42178	0.360112	-6.72509	1.7548e-11	1.7324e-09	537.04	796.881	150.319	98.8628
ENSG00000124574	ABCC10	23065	635.426	0.921562	0.282481	3.26238	0.00110481	0.0102385	428.565	449.705	830.021	833.413
ENSG00000124635	HIST1H2BJ	6866	37.0153	2.44221	0.716435	3.40883	0.000652419	0.00680942	8.8914	14.2119	57.7311	67.2267
ENSG00000124762	CDKN1A	10812	19736.2	2.20564	0.249359	8.84524	9.13289e-19	2.64271e-16	7038.43	7026.76	29189.1	35690.5
ENSG00000124766	SOX4	4876	2722.17	-0.769184	0.278894	-2.75798	0.00581595	0.0371279	3753.06	3109.36	1686.18	2340.08
ENSG00000124780	KCNK17	15553	23.8405	-5.47245	1.3045	-4.19504	2.72819e-05	0.000491278	44.457	48.7265	2.17853	0
ENSG00000124795	DEK	40956	2650.09	-0.897048	0.259291	-3.45961	0.00054095	0.00588765	3804.63	3092.1	1832.15	1871.47
ENSG00000125089	SH3TC1	59732	510.091	1.65442	0.29545	5.59968	2.14751e-08	1.05385e-06	254.294	237.542	752.683	795.845
ENSG00000125148	MT2A	1299	2864.47	1.18244	0.271971	4.34767	1.37589e-05	0.000281604	1508.87	1995.75	4320.03	3633.21
ENSG00000125247	TMTC4	71167	767.436	-0.862819	0.277729	-3.10669	0.00189193	0.0158665	1002.95	977.575	575.133	514.086
ENSG00000125355	TMEM255A	52907	36.7458	2.61537	0.756307	3.45809	0.000544028	0.00591732	12.448	8.12108	41.3921	85.022
ENSG00000125430	HS3ST3B1	48322	565.481	-1.20684	0.291923	-4.13409	3.56357e-05	0.000617208	841.126	736.988	349.655	334.156
ENSG00000125503	PPP1R12C	26647	1825.51	1.01842	0.275314	3.69913	0.000216343	0.00278656	1092.75	1320.69	2748.22	2140.38
ENSG00000125505	MBOAT7	16627	2340	1.39765	0.266555	5.2434	1.57648e-07	6.34485e-06	1130.99	1444.54	3215.51	3568.95
ENSG00000125520	SLC2A4RG	3645	1292.83	0.889163	0.332991	2.67023	0.00757984	0.0452825	633.957	1179.59	1887.7	1470.09
ENSG00000125534	PPDPF	1483	2115.21	1.13771	0.316751	3.5918	0.000328397	0.00389505	939.821	1704.41	3108.77	2707.85
ENSG00000125538	IL1B	7153	548.081	4.92317	0.336016	14.6516	1.31582e-48	4.41669e-45	37.3439	32.4843	1036.98	1085.51
ENSG00000125648	SLC25A23	29125	794.377	-0.834016	0.30325	-2.75026	0.00595485	0.0378535	820.676	1215.12	576.222	565.495
ENSG00000125652	ALKBH7	2599	401.085	1.16984	0.359997	3.24957	0.00115578	0.0105943	174.271	319.767	589.293	521.007
ENSG00000125656	CLPP	7457	1100.57	1.19564	0.282232	4.23636	2.27175e-05	0.000424103	578.83	759.321	1619.74	1444.39
ENSG00000125730	C3	52859	359.291	1.32641	0.345809	3.83568	0.000125215	0.00177042	232.955	176.633	421.546	606.029
ENSG00000125731	SH2D3A	15429	56.0212	2.4621	0.60367	4.07855	4.53174e-05	0.000753031	14.2262	20.3027	82.7842	106.772
ENSG00000125740	FOSB	7185	145.314	-1.69359	0.484594	-3.49486	0.000474316	0.00528582	312.977	130.952	63.1775	74.1471
ENSG00000125746	EML2	38636	556.378	0.85633	0.30229	2.83281	0.00461407	0.0312054	349.432	442.599	770.111	663.369
ENSG00000125775	SDCBP2	19265	64.5027	1.4987	0.555422	2.6983	0.00696944	0.0426335	32.8982	34.5146	115.462	75.1357
ENSG00000125798	FOXA2	4451	25.8692	2.53736	0.843368	3.0086	0.00262453	0.0202797	7.11312	8.12108	34.8565	53.3859
ENSG00000125848	FLRT3	14629	876.976	-2.23169	0.360282	-6.1943	5.85464e-10	4.29076e-08	1810.29	1082.13	220.032	395.451
ENSG00000125885	MCM8	44555	417.258	-1.00476	0.329902	-3.04563	0.00232196	0.0185036	665.076	448.69	274.495	280.77
ENSG00000125912	NCLN	24013	1719.37	1.34322	0.25993	5.16762	2.37088e-07	9.10536e-06	920.26	1024.27	2350.64	2582.3
ENSG00000125931	CITED1	5550	10.8467	-5.35883	1.84519	-2.90421	0.00368183	0.0263832	16.0045	26.3935	0	0.988628
ENSG00000125945	ZNF436	9995	557.628	-0.864263	0.326858	-2.64415	0.00818959	0.0479741	821.565	618.217	319.155	471.575
ENSG00000125995	ROMO1	1713	905.243	1.03505	0.359496	2.87918	0.00398714	0.027959	400.113	787.744	1456.35	976.764
ENSG00000126005	MMP24-AS1	61670	645.302	0.905538	0.319422	2.83492	0.00458367	0.0310568	356.545	542.082	930.234	752.346
ENSG00000126062	TMEM115	4862	842.157	1.08907	0.289749	3.75866	0.000170825	0.0022954	463.242	614.156	1204.73	1086.5
ENSG00000126088	UROD	3429	1972.02	0.789679	0.284227	2.77833	0.00546384	0.0353779	1203.9	1687.15	2744.95	2252.09
ENSG00000126214	KLC1	139656	624.188	0.812505	0.289385	2.80769	0.00498979	0.0331264	470.355	435.493	729.808	861.095
ENSG00000126217	MCF2L	205362	318.25	-2.7181	0.340806	-7.97549	1.51778e-15	3.03248e-13	497.029	608.066	83.8735	84.0334
ENSG00000126243	LRFN3	10410	221.59	1.00096	0.357864	2.79704	0.00515727	0.0339031	143.151	152.27	264.692	326.247
ENSG00000126254	RBM42	8657	1578.14	1.16419	0.314138	3.70599	0.000210563	0.00272465	708.644	1239.48	2317.96	2046.46
ENSG00000126261	UBA2	41597	4247.49	-0.746953	0.248241	-3.00898	0.00262123	0.0202728	5010.3	5636.03	3205.71	3137.9
ENSG00000126461	SCAF1	16518	1662.5	0.917978	0.288896	3.17754	0.00148531	0.0130513	920.26	1381.6	2227.55	2120.61
ENSG00000126550	HTN1	8444	35.8632	3.78257	0.846696	4.46745	7.91584e-06	0.000178324	1.77828	8.12108	54.4633	79.0902
ENSG00000126561	STAT5A	24397	176.367	-1.68418	0.386188	-4.36104	1.29447e-05	0.000266894	293.416	244.647	78.4272	88.9765
ENSG00000126562	WNK4	16259	73.1181	1.53057	0.541458	2.82676	0.00470213	0.0316064	26.6742	48.7265	102.391	114.681
ENSG00000126709	IFI6	6158	326.078	1.86287	0.380702	4.89324	9.91918e-07	2.97806e-05	119.145	162.422	369.261	653.483
ENSG00000126787	DLGAP5	43567	808.033	-1.88871	0.295817	-6.38471	1.71721e-10	1.40585e-08	1277.69	1266.89	400.85	286.702
ENSG00000126878	AIF1L	26677	418.068	-4.28959	0.373365	-11.489	1.4987e-30	1.79663e-27	644.626	946.105	47.9277	33.6133
ENSG00000126903	SLC10A3	3372	430.927	0.974433	0.344864	2.82556	0.00471987	0.0316854	237.4	344.131	677.524	464.655
ENSG00000127220	ABHD8	18106	65.8619	1.52516	0.543311	2.80716	0.00499804	0.033155	28.4525	39.5903	92.5876	102.817
ENSG00000127325	BEST3	56117	10.0378	4.38012	1.64578	2.66143	0.00778091	0.0461764	1.77828	0	8.71413	29.6588
ENSG00000127415	IDUA	17532	113.492	1.40483	0.472322	2.9743	0.00293654	0.0221559	44.457	80.1956	182.997	146.317
ENSG00000127419	TMEM175	26270	262.183	0.919125	0.340187	2.70183	0.00689596	0.0423472	168.937	193.891	361.636	324.27
ENSG00000127445	PIN1	14426	1467.23	1.273	0.259238	4.91055	9.08221e-07	2.77139e-05	858.909	858.804	2150.21	2000.98
ENSG00000127511	SIN3B	50954	1351.54	0.757366	0.270323	2.80171	0.00508333	0.033522	1064.3	945.09	1539.13	1857.63
ENSG00000127526	SLC35E1	22552	1070.37	0.80873	0.284106	2.84658	0.00441922	0.03026	869.579	686.231	1230.87	1494.81
ENSG00000127528	KLF2	3058	143.02	1.32032	0.402398	3.28113	0.00103393	0.00970342	77.3552	86.2864	204.782	203.657
ENSG00000127585	FBXL16	13330	42.4452	2.20481	0.721089	3.05762	0.00223104	0.0179327	7.11312	23.3481	74.0701	65.2494
ENSG00000127666	TICAM1	15773	308.666	1.46296	0.328129	4.45849	8.25382e-06	0.000184207	174.271	154.3	433.528	472.564
ENSG00000127774	EMC6	854	35.3604	1.87346	0.708193	2.64541	0.00815919	0.0478294	15.1154	15.227	46.8385	64.2608
ENSG00000127824	TUBA4A	28460	292.445	0.94684	0.348016	2.72068	0.00651483	0.0406076	166.269	233.481	416.1	353.929
ENSG00000127837	AAMP	6131	1759.6	0.756445	0.260904	2.89932	0.00373969	0.0266437	1201.23	1416.11	2246.07	2174.98
ENSG00000127920	GNG11	6912	5992.11	1.06076	0.299549	3.5412	0.000398311	0.00456304	2898.6	4868.59	8802.36	7398.89
ENSG00000127946	HIP1	205660	1143.92	-1.86352	0.278989	-6.67955	2.39684e-11	2.27266e-09	1711.59	1878	432.439	553.632
ENSG00000127995	CASD1	47801	551.398	-1.02028	0.302636	-3.37131	0.000748119	0.00759569	807.339	669.989	327.869	400.394
ENSG00000128000	ZNF780B	27950	237.635	-1.08807	0.376754	-2.88802	0.00387671	0.0273831	396.556	249.723	157.944	146.317
ENSG00000128052	KDR	47113	9424.93	1.44637	0.336412	4.2994	1.71262e-05	0.00033935	6562.74	3557.03	10606.2	16973.8
ENSG00000128165	ADM2	4885	103.697	1.7381	0.467729	3.71603	0.000202376	0.00264111	56.9049	38.5751	171.015	148.294
ENSG00000128228	SDF2L1	2038	399.121	1.50481	0.312881	4.80953	1.51286e-06	4.27448e-05	193.832	222.314	555.526	624.813
ENSG00000128262	POM121L9P	13698	49.9771	-2.34977	0.679631	-3.45743	0.000545356	0.00592409	82.69	84.2562	25.0531	7.90902
ENSG00000128268	MGAT3	34851	178.98	-2.52386	0.424363	-5.94742	2.72399e-09	1.70585e-07	373.439	236.526	44.6599	61.2949
ENSG00000128285	MCHR1	4065	147.654	-2.27318	0.425492	-5.34248	9.16841e-08	3.91535e-06	206.28	283.223	45.7492	55.3632
ENSG00000128294	TPST2	71224	443.808	0.912605	0.303092	3.01099	0.002604	0.0201861	317.423	298.45	542.455	616.904
ENSG00000128340	RAC2	19188	548.337	1.92131	0.307391	6.25037	4.09474e-10	3.13799e-08	241.846	216.224	751.594	983.685
ENSG00000128342	LIF	6405	569.036	1.69268	0.297404	5.6915	1.25928e-08	6.68815e-07	274.744	262.92	957.465	781.016
ENSG00000128524	ATP6V1F	3019	1729.42	0.992158	0.332702	2.98212	0.00286258	0.0216995	794.002	1520.67	2578.29	2024.71
ENSG00000128564	VGF	3085	172.679	2.42013	0.456976	5.29597	1.18384e-07	4.91792e-06	32.009	77.1502	270.138	311.418
ENSG00000128567	PODXL	57956	3034.15	1.57045	0.356994	4.39909	1.08706e-05	0.000233301	2077.03	979.605	3578.24	5501.71
ENSG00000128591	FLNC	28898	5155.58	1.59497	0.303473	5.25572	1.4745e-07	5.96301e-06	3007.96	2120.62	6056.32	9437.44
ENSG00000128602	SMO	24674	615.787	-0.834889	0.312342	-2.673	0.00751767	0.0450122	660.631	917.682	492.348	392.485
ENSG00000128606	LRRC17	31959	604.816	-1.8965	0.293246	-6.46725	9.98021e-11	8.50243e-09	990.502	916.667	235.282	276.816
ENSG00000128626	MRPS12	2615	630.967	1.56688	0.320698	4.88584	1.02988e-06	3.06365e-05	252.516	384.736	1041.34	845.277
ENSG00000128645	HOXD1	2382	64.2328	3.35967	0.597939	5.61874	1.92355e-08	9.63671e-07	10.6697	12.1816	104.57	129.51
ENSG00000128708	HAT1	69642	956.577	-0.756934	0.269606	-2.80755	0.00499193	0.0331276	1246.57	1157.25	693.863	728.619
ENSG00000128739	SNRPN	155077	172.27	1.13968	0.389041	2.92946	0.00339553	0.024831	123.59	91.3621	230.924	243.202
ENSG00000128805	ARHGAP22	210234	124.975	1.76085	0.432905	4.06753	4.75148e-05	0.00078334	56.0158	57.8627	218.943	167.078
ENSG00000128849	CGNL1	174761	261.402	1.14273	0.365676	3.12496	0.00177828	0.0151036	178.717	147.195	288.656	431.042
ENSG00000128881	TTBK2	182076	314.636	-1.19596	0.345371	-3.46283	0.000534519	0.00582913	471.244	405.039	156.854	225.407
ENSG00000128915	NARG2	59552	958.327	-0.967575	0.273162	-3.54212	0.000396922	0.00455335	1357.72	1178.57	630.685	666.335
ENSG00000128917	DLL4	9700	1253.24	1.10062	0.299678	3.67268	0.000240018	0.00302874	914.925	679.125	1425.85	1993.07
ENSG00000128965	CHAC1	3551	394.028	1.70504	0.360478	4.72995	2.24579e-06	6.00176e-05	129.814	240.587	594.739	610.972
ENSG00000129007	CALML4	15375	225.551	-1.00068	0.367481	-2.72308	0.00646761	0.0404127	253.405	348.191	161.211	139.397
ENSG00000129195	FAM64A	7055	378.12	-1.13646	0.318723	-3.56566	0.000362935	0.00423879	494.362	545.127	261.424	211.566
ENSG00000129235	TXNDC17	3784	982.369	0.931374	0.328327	2.83673	0.00455787	0.0309695	495.251	856.774	1456.35	1121.1
ENSG00000129244	ATP1B2	11142	79.0793	-5.63068	0.787497	-7.15011	8.67111e-13	1.10248e-10	112.032	197.951	4.35707	1.97726
ENSG00000129250	KIF1C	30454	4604.96	1.35544	0.251341	5.39284	6.93515e-08	3.07917e-06	2536.72	2639.35	6079.2	7164.59
ENSG00000129354	AP1M2	14645	181.116	1.93146	0.382863	5.04478	4.54055e-07	1.59757e-05	69.3529	81.2108	304.995	268.907
ENSG00000129467	ADCY4	16745	277.122	-1.68487	0.424227	-3.97163	7.13835e-05	0.00110417	360.991	484.219	185.175	78.1016
ENSG00000129534	MIS18BP1	50351	472.682	-1.84835	0.367314	-5.03206	4.85248e-07	1.6757e-05	946.934	532.946	166.658	244.191
ENSG00000129562	DAD1	24371	3049.08	0.788789	0.258929	3.04636	0.00231634	0.018468	2409.57	2061.74	3561.9	4163.11
ENSG00000129657	SEC14L1	130382	6525.61	1.02152	0.285999	3.57177	0.000354581	0.0041644	4929.39	3684.94	7193.52	10294.6
ENSG00000129667	RHBDF2	30900	425.006	1.09033	0.325205	3.35274	0.000800156	0.00799703	232.955	310.631	510.866	645.574
ENSG00000129675	ARHGEF6	116542	349.602	-1.24331	0.326199	-3.81151	0.000138119	0.0019301	504.142	479.144	180.818	234.305
ENSG00000129682	FGF13	591205	50.3793	1.99147	0.685747	2.90409	0.00368324	0.0263832	22.2285	18.2724	41.3921	119.624
ENSG00000129810	SGOL1	25700	116.447	-1.41687	0.436089	-3.24904	0.00115794	0.0106022	159.156	179.679	68.6238	58.329
ENSG00000129911	KLF16	11169	491.704	0.861553	0.294605	2.92444	0.00345079	0.0251148	337.873	360.373	643.756	624.813
ENSG00000129925	TMEM8A	16341	2168.57	1.43108	0.26348	5.43147	5.58902e-08	2.54893e-06	1227.9	1118.68	2840.81	3486.89
ENSG00000129932	DOHH	10120	307.062	1.99677	0.348325	5.73249	9.8965e-09	5.39263e-07	102.251	144.149	450.956	530.893
ENSG00000129968	ABHD17A	8738	1718.71	1.41687	0.287528	4.92778	8.31702e-07	2.55649e-05	761.104	1112.59	2339.74	2661.39
ENSG00000130005	GAMT	4479	783.479	1.47624	0.369424	3.99606	6.44053e-05	0.00101114	252.516	576.596	1223.25	1081.56
ENSG00000130024	PHF10	20151	1399.08	-0.699278	0.261589	-2.6732	0.00751325	0.0450018	1771.17	1692.23	1010.84	1122.09
ENSG00000130054	FAM155B	27268	39.7939	3.40504	0.832901	4.08817	4.34783e-05	0.000726066	1.77828	12.1816	52.2848	92.931
ENSG00000130158	DOCK6	63187	1753.96	0.714563	0.264132	2.70532	0.00682376	0.0420423	1434.18	1222.22	2039.11	2320.31
ENSG00000130202	PVRL2	43054	3786.09	0.750017	0.257932	2.90781	0.00363969	0.0261861	2506.48	3140.83	4839.61	4657.43
ENSG00000130203	APOE	3640	734.873	-3.82933	0.341234	-11.222	3.17941e-29	3.335e-26	1027.85	1718.62	88.2306	104.795
ENSG00000130244	FAM98C	5954	162.628	1.2117	0.433529	2.79497	0.00519044	0.034081	67.5746	128.922	205.871	248.146
ENSG00000130270	ATP8B3	30202	55.2294	-2.2878	0.602865	-3.79488	0.000147715	0.00203205	81.8009	101.513	21.7853	15.818
ENSG00000130294	KIF1A	106545	227.747	3.64831	0.461768	7.90074	2.7726e-15	5.41075e-13	42.6787	24.3632	274.495	569.45
ENSG00000130309	COLGALT1	27569	4873.46	0.779719	0.250162	3.11685	0.00182793	0.0154472	3715.71	3459.58	5716.47	6602.06
ENSG00000130311	DDA1	13784	2147.73	1.33472	0.266082	5.0162	5.27025e-07	1.77605e-05	1074.97	1364.34	3203.53	2948.09
ENSG00000130312	MRPL34	14235	681.571	1.02066	0.330635	3.08697	0.00202211	0.0166849	328.982	571.521	960.733	865.049
ENSG00000130429	ARPC1B	20553	1822.15	0.895639	0.289761	3.09096	0.00199509	0.0165188	1028.73	1519.66	2565.22	2174.98
ENSG00000130479	MAP1S	15275	434.033	0.8407	0.313028	2.6857	0.00723785	0.0437424	279.19	343.116	509.777	604.052
ENSG00000130513	GDF15	14446	6727.49	3.4847	0.254203	13.7083	9.05476e-43	2.53277e-39	1170.11	1036.45	11305.5	13397.9
ENSG00000130517	PGPEP1	29364	1083.66	0.893319	0.266687	3.34969	0.000809019	0.00805802	727.316	789.775	1369.21	1448.34
ENSG00000130545	CRB3	3445	31.0256	3.00207	0.863198	3.47785	0.000505454	0.00556629	11.5588	2.03027	51.1955	59.3177
ENSG00000130584	ZBTB46	87579	422.388	-0.910307	0.315917	-2.88148	0.00395818	0.02783	476.579	626.338	293.013	293.622
ENSG00000130600	H19	6295	507.746	12.5046	1.47442	8.48101	2.23251e-17	5.35259e-15	0	0	998.857	1032.13
ENSG00000130640	TUBGCP2	32707	1449.84	0.744871	0.262982	2.8324	0.00461995	0.0312054	1009.17	1158.27	1869.18	1762.72
ENSG00000130702	LAMA5	59358	1841.19	1.07322	0.30655	3.50096	0.000463593	0.00519044	1396.84	975.544	2009.7	2982.69
ENSG00000130706	ADRM1	6770	994.015	1.11722	0.293631	3.80484	0.000141898	0.00197305	521.925	732.927	1460.71	1260.5
ENSG00000130725	UBE2M	3249	1843.81	0.938202	0.282631	3.31953	0.000901705	0.00873748	1091.86	1437.43	2725.34	2120.61
ENSG00000130733	YIPF2	5914	687.335	0.859005	0.306542	2.80224	0.00507487	0.0334859	402.78	574.566	956.376	815.618
ENSG00000130748	TMEM160	2724	147.937	1.8726	0.409445	4.5735	4.79633e-06	0.00011418	64.0181	62.9383	204.782	260.009
ENSG00000130751	NPAS1	25957	74.6704	-2.6226	0.56972	-4.60332	4.15814e-06	0.000101547	92.4705	164.452	23.9639	17.7953
ENSG00000130758	MAP3K10	23832	248.418	0.953174	0.359756	2.6495	0.00806106	0.0474145	138.706	199.982	315.887	339.099
ENSG00000130766	SESN2	22965	927.117	1.24869	0.296067	4.2176	2.46912e-05	0.000452888	617.063	481.174	1126.3	1483.93
ENSG00000130787	HIP1R	28508	524.818	1.1607	0.301319	3.85206	0.000117131	0.00167731	305.864	343.116	652.471	797.823
ENSG00000130827	PLXNA3	15369	1190.25	1.01637	0.26575	3.82455	0.000131012	0.00184152	827.789	747.139	1538.04	1648.04
ENSG00000130881	LRP3	30186	324.54	1.73672	0.322273	5.38899	7.08561e-08	3.12985e-06	149.375	150.24	503.241	495.303
ENSG00000131015	ULBP2	7236	96.1022	2.13645	0.498637	4.28458	1.83086e-05	0.000357212	42.6787	28.4238	127.444	185.862
ENSG00000131018	SYNE1	516118	1251.15	0.888187	0.28981	3.06472	0.00217877	0.0176054	972.719	782.669	1375.74	1873.45
ENSG00000131080	EDA2R	43630	311.685	-1.23944	0.427352	-2.90028	0.00372828	0.0265911	588.61	287.283	129.623	241.225
ENSG00000131100	ATP6V1E1	36683	3069.57	0.995712	0.2555	3.89711	9.73463e-05	0.00143691	1862.75	2238.37	4068.41	4108.74
ENSG00000131127	ZNF141	47051	149.314	-1.19189	0.397799	-2.99621	0.00273355	0.0209293	199.167	216.224	95.8554	86.0106
ENSG00000131149	GSE1	64796	729.41	-0.82509	0.281079	-2.93544	0.00333074	0.024496	887.361	977.575	554.437	498.268
ENSG00000131153	GINS2	13876	512.957	-1.18732	0.363134	-3.26963	0.00107688	0.010024	570.828	854.743	400.85	225.407
ENSG00000131165	CHMP1A	13415	1823.92	0.724972	0.265424	2.73137	0.00630716	0.0396305	1222.57	1527.78	2317.96	2227.38
ENSG00000131398	KCNC3	21579	16.7829	5.07105	1.39842	3.62626	0.000287554	0.00349865	0	2.03027	30.4995	34.602
ENSG00000131408	NR1H2	53330	872.128	1.38069	0.27472	5.02581	5.01324e-07	1.70318e-05	453.461	514.673	1255.92	1264.46
ENSG00000131446	MGAT1	25112	2451.75	0.790872	0.251155	3.14894	0.00163863	0.0141612	1836.96	1755.17	3010.73	3204.14
ENSG00000131459	GFPT2	52698	373.274	-1.25409	0.347101	-3.61303	0.000302642	0.00364103	404.559	647.656	213.496	227.384
ENSG00000131584	ACAP3	17234	990.405	0.90668	0.266948	3.39647	0.000682621	0.00706751	683.748	694.352	1297.32	1286.2
ENSG00000131711	MAP1B	102335	9378.26	0.693557	0.256826	2.70049	0.00692367	0.0424415	7714.18	6618.68	10388.3	12791.9
ENSG00000131747	TOP2A	29435	3109.16	-1.78501	0.26825	-6.65428	2.84691e-11	2.63976e-09	5419.31	4219.91	1515.17	1282.25
ENSG00000131773	KHDRBS3	199266	106.475	-10.1229	1.51497	-6.6819	2.35867e-11	2.24918e-09	175.161	250.738	0	0
ENSG00000131831	RAI2	61289	23.3467	2.57822	0.892767	2.88789	0.00387831	0.0273831	5.33484	8.12108	30.4995	49.4314
ENSG00000131871	VIMP	6684	1080.57	0.74432	0.270254	2.75416	0.00588438	0.0375191	769.106	846.622	1441.1	1265.44
ENSG00000131873	CHSY1	76210	2729.68	-0.780163	0.248776	-3.13601	0.00171263	0.0146723	3498.76	3401.72	2027.12	1991.1
ENSG00000131914	LIN28A	18945	1863.1	-2.64129	0.298471	-8.84939	8.80008e-19	2.59108e-16	2875.48	3547.9	405.207	623.824
ENSG00000131981	LGALS3	21299	1309.63	-0.866193	0.307566	-2.81628	0.00485835	0.0324077	1438.63	1943.98	1115.41	740.482
ENSG00000132024	CC2D1A	24679	431.994	0.97526	0.326666	2.9855	0.00283119	0.0215296	234.733	348.191	558.794	586.256
ENSG00000132031	MATN3	20584	174.607	-1.70899	0.394677	-4.33009	1.49048e-05	0.000299937	272.077	262.92	67.5345	95.8969
ENSG00000132122	SPATA6	176802	181.144	-1.68762	0.39551	-4.26694	1.9817e-05	0.000380101	265.853	287.283	68.6238	102.817
ENSG00000132205	EMILIN2	68964	750.087	1.08139	0.277032	3.90347	9.48217e-05	0.00140707	468.577	494.371	993.411	1043.99
ENSG00000132357	CARD6	18990	166.198	1.04759	0.397843	2.63317	0.0084592	0.0491929	126.258	90.347	206.961	241.225
ENSG00000132361	CLUH	23278	1214.05	1.15119	0.271822	4.2351	2.28447e-05	0.00042553	816.23	691.307	1564.19	1784.47
ENSG00000132376	INPP5K	22318	473.536	0.794899	0.298127	2.66631	0.00766893	0.0455764	327.203	365.448	613.257	588.234
ENSG00000132382	MYBBP1A	16735	1342.38	1.15109	0.270589	4.25402	2.09967e-05	0.000398177	901.588	765.412	1713.42	1989.12
ENSG00000132386	SERPINF1	15616	940.463	-1.55416	0.337975	-4.59845	4.25647e-06	0.000103096	1224.35	1581.58	619.793	336.133
ENSG00000132424	PNISR	27281	2848.82	-1.23231	0.261037	-4.72083	2.34887e-06	6.21446e-05	3985.12	4007.75	1899.68	1502.71
ENSG00000132436	FIGNL1	6258	538.318	-0.994319	0.306011	-3.24929	0.00115693	0.0105987	816.23	617.202	375.797	344.042
ENSG00000132470	ITGB4	36492	64.0906	1.53962	0.555116	2.77351	0.00554544	0.0357958	39.1221	26.3935	86.052	104.795
ENSG00000132471	WBP2	10809	1825.54	1.09019	0.255037	4.27463	1.91455e-05	0.000370486	1131.87	1201.92	2445.4	2522.98
ENSG00000132481	TRIM47	4415	241.624	1.0786	0.384835	2.80276	0.00506677	0.0334654	112.921	197.951	344.208	311.418
ENSG00000132563	REEP2	7953	131.656	1.29544	0.432352	2.99626	0.00273317	0.0209293	62.2398	90.347	206.961	167.078
ENSG00000132639	SNAP25	88589	84.421	-2.01562	0.503599	-4.00243	6.26941e-05	0.000990195	144.93	125.877	28.3209	38.5565
ENSG00000132640	BTBD3	35887	1309.81	-1.01283	0.309094	-3.27678	0.00104997	0.00982256	2113.49	1389.72	738.523	997.526
ENSG00000132698	RAB25	9345	130.389	2.47037	0.44818	5.512	3.54771e-08	1.66782e-06	30.2307	49.7416	221.121	220.464
ENSG00000132780	NASP	35049	3826.98	-1.42878	0.3131	-4.56334	5.03459e-06	0.000119344	4719.55	6442.04	2610.97	1535.34
ENSG00000132819	RBM38	17927	586.601	1.04706	0.313373	3.34126	0.00083398	0.00824305	314.755	450.72	857.253	723.676
ENSG00000132821	VSTM2L	42254	62.5695	1.61662	0.565073	2.8609	0.00422437	0.0292	23.1176	38.5751	93.6769	94.9083
ENSG00000132824	SERINC3	25889	3589.56	0.800606	0.276335	2.89722	0.00376481	0.0267832	2933.27	2303.34	3911.56	5210.07
ENSG00000132846	ZBED3	15252	263.806	-1.25999	0.345956	-3.64206	0.000270468	0.00333631	340.541	404.024	141.605	169.055
ENSG00000132854	KANK4	82435	20.3888	-3.61215	1.04811	-3.44633	0.000568253	0.00611738	48.0135	27.4086	2.17853	3.95451
ENSG00000132967	HMGB1P5	1111	168.943	-1.29653	0.390229	-3.32249	0.000892186	0.00867536	214.283	265.965	104.57	90.9538
ENSG00000132970	WASF3	131246	993.23	-1.17399	0.274065	-4.28361	1.83887e-05	0.000358025	1375.5	1377.54	555.526	664.358
ENSG00000133026	MYH10	156557	4804.41	-0.804835	0.288461	-2.7901	0.00526915	0.0344094	7059.77	5161.96	2893.09	4102.81
ENSG00000133101	CCNA1	11053	70.5747	2.26356	0.549771	4.11728	3.83376e-05	0.000655213	30.2307	18.2724	112.194	121.601
ENSG00000133110	POSTN	36262	654.318	-3.16608	1.09115	-2.90159	0.00371269	0.0265375	1770.28	584.718	56.6419	205.635
ENSG00000133119	RFC3	148510	493.134	-1.09254	0.313171	-3.48864	0.000485483	0.00537458	690.862	651.716	365.994	263.964
ENSG00000133169	BEX1	1590	217.633	1.10085	0.392629	2.80379	0.00505057	0.0333847	108.475	168.512	346.387	247.157
ENSG00000133216	EPHB2	204487	189.064	1.14415	0.375917	3.04361	0.00233756	0.0185754	105.808	129.937	240.728	279.782
ENSG00000133265	HSPBP1	18151	614.511	1.05556	0.296883	3.55547	0.000377298	0.00437306	368.104	430.417	916.073	743.448
ENSG00000133275	CSNK1G2	40150	1354.27	0.740744	0.272034	2.72299	0.00646948	0.0404127	1075.86	952.196	1519.53	1869.5
ENSG00000133313	CNDP2	25316	2493.16	0.806282	0.254201	3.17183	0.0015148	0.0132618	1789.84	1838.41	2957.36	3387.04
ENSG00000133401	PDZD2	471521	999.682	-0.93186	0.278309	-3.3483	0.000813093	0.00808421	1393.28	1230.34	619.793	755.312
ENSG00000133597	ADCK2	23109	208.238	1.02846	0.373364	2.75457	0.00587701	0.0374891	113.81	160.391	290.834	267.918
ENSG00000133710	SPINK5	111607	197.24	-1.36836	0.459838	-2.97575	0.0029227	0.022074	200.056	368.494	149.229	71.1812
ENSG00000133739	LRRCC1	38930	194.627	-1.39599	0.379689	-3.67667	0.000236301	0.00299535	309.421	254.799	93.6769	120.613
ENSG00000133812	SBF2	515541	2276.06	1.05862	0.267141	3.96276	7.40885e-05	0.00113867	1641.35	1311.55	2847.34	3303.99
ENSG00000133816	MICAL2	169792	1512.13	1.37353	0.308104	4.45803	8.27171e-06	0.000184361	959.382	724.806	1706.88	2657.43
ENSG00000133863	TEX15	59063	116.183	-2.8517	0.53376	-5.34267	9.15898e-08	3.91535e-06	285.414	122.831	22.8746	33.6133
ENSG00000134013	LOXL2	128140	12312.7	0.747668	0.252789	2.95767	0.0030997	0.0230493	10207.3	8175.89	15018.8	15848.7
ENSG00000134057	CCNB1	11236	1819.77	-1.0157	0.297286	-3.41657	0.00063415	0.00664768	2124.15	2745.94	1441.1	967.867
ENSG00000134070	IRAK2	78879	294.193	1.08338	0.34937	3.10096	0.00192893	0.0160821	210.726	166.482	339.851	459.712
ENSG00000134107	BHLHE40	6208	599.582	1.09958	0.294822	3.72963	0.000191763	0.00253814	388.554	374.585	727.63	907.56
ENSG00000134115	CNTN6	311642	24.5096	-2.54829	0.882794	-2.88662	0.00389401	0.0274709	46.2353	37.56	4.35707	9.88628
ENSG00000134121	CHL1	212812	11.5552	-6.92188	1.86842	-3.70467	0.000211663	0.00273375	32.009	14.2119	0	0
ENSG00000134152	KATNBL1	69423	2084.4	0.869491	0.25416	3.42104	0.000623827	0.00657231	1422.62	1526.76	2602.26	2785.95
ENSG00000134153	EMC7	17932	1746.75	0.928625	0.292365	3.17626	0.00149189	0.0130874	1048.3	1358.25	2687.22	1893.22
ENSG00000134184	GSTM1	21226	282.66	-2.10893	0.375484	-5.61657	1.94787e-08	9.6719e-07	357.434	560.354	120.909	91.9424
ENSG00000134222	PSRC1	3631	368.205	-1.5228	0.382671	-3.97939	6.90931e-05	0.0010727	494.362	597.914	255.978	124.567
ENSG00000134245	WNT2B	63625	448.581	-0.92417	0.31173	-2.96464	0.00303033	0.0226539	663.298	511.628	315.887	303.509
ENSG00000134253	TRIM45	11528	137.985	-1.24356	0.410341	-3.03056	0.00244103	0.0191797	176.939	211.148	82.7842	81.0675
ENSG00000134258	VTCN1	67348	121.764	3.26756	0.464193	7.03924	1.93288e-12	2.28448e-10	19.5611	26.3935	226.567	214.532
ENSG00000134323	MYCN	6444	69.681	-3.12562	0.596585	-5.23918	1.61292e-07	6.46052e-06	132.482	117.756	8.71413	19.7726
ENSG00000134470	IL15RA	29296	60.9943	1.7974	0.56416	3.18597	0.0014427	0.0127302	23.1176	31.4692	102.391	86.9993
ENSG00000134531	EMP1	20059	5030.69	1.0015	0.319403	3.13555	0.00171535	0.0146806	4221.64	2480.99	5409.3	8010.85
ENSG00000134532	SOX5	421527	229.326	-1.69859	0.367395	-4.62333	3.77621e-06	9.37517e-05	358.323	343.116	89.3198	126.544
ENSG00000134548	C12orf39	11071	80.8542	-1.64779	0.514228	-3.2044	0.00135346	0.0120761	140.484	104.559	45.7492	32.6247
ENSG00000134569	LRP4	61775	420.588	-1.20012	0.322369	-3.72281	0.000197016	0.00259131	653.518	518.734	224.389	285.713
ENSG00000134590	FAM127A	1244	3612.14	0.945624	0.28644	3.3013	0.000962391	0.00920519	1957.89	2980.44	5110.84	4399.39
ENSG00000134668	SPOCD1	25630	881.467	1.77318	0.290305	6.10797	1.00906e-09	7.08085e-08	355.656	442.599	1508.63	1218.98
ENSG00000134690	CDCA8	17302	540.467	-0.97571	0.305396	-3.1949	0.00139878	0.0123882	769.995	662.883	410.653	318.338
ENSG00000134698	AGO4	49719	710.812	-1.09744	0.303171	-3.61986	0.000294763	0.00356413	1141.66	795.866	450.956	454.769
ENSG00000134757	DSG3	30908	65.7539	2.57275	0.558956	4.60278	4.16887e-06	0.000101547	19.5611	18.2724	104.57	120.613
ENSG00000134758	RNF138	39707	588.231	-0.79315	0.293557	-2.70186	0.00689525	0.0423472	819.787	672.019	438.974	422.144
ENSG00000134762	DSC3	52808	748.195	1.41597	0.351711	4.02595	5.67469e-05	0.000907032	513.034	302.51	837.646	1339.59
ENSG00000134769	DTNA	398555	682.538	0.908725	0.291853	3.11365	0.00184792	0.0155685	526.371	422.296	834.378	947.106
ENSG00000134780	DAGLA	66569	367.399	-1.14323	0.319321	-3.58019	0.000343339	0.00404653	518.368	493.355	204.782	253.089
ENSG00000134871	COL4A2	207216	24063.1	0.863742	0.272498	3.16972	0.00152587	0.0133309	19543.3	14591.5	27050.8	35066.6
ENSG00000134874	DZIP1	66501	1891.66	-1.07135	0.260521	-4.11232	3.91711e-05	0.000668098	2345.55	2781.47	1205.82	1233.81
ENSG00000134897	BIVM	42487	581.416	-0.858674	0.290215	-2.95875	0.00308891	0.0229895	726.427	772.517	441.153	385.565
ENSG00000134905	CARS2	72192	1489.19	0.959841	0.294629	3.2578	0.0011228	0.0103481	803.782	1219.18	2097.93	1835.88
ENSG00000134909	ARHGAP32	314265	499.879	-1.47044	0.30414	-4.83476	1.3331e-06	3.85747e-05	769.995	699.428	237.46	292.634
ENSG00000135002	RFK	9001	899.268	0.878292	0.299542	2.93211	0.00336664	0.0246735	743.321	523.809	1056.59	1273.35
ENSG00000135047	CTSL	5875	2472.05	0.702277	0.250221	2.80662	0.00500635	0.033197	1914.32	1849.58	3121.84	3002.46
ENSG00000135097	MSI1	27851	185.826	-2.86372	0.461756	-6.20181	5.58184e-10	4.14513e-08	209.837	443.614	52.2848	37.5679
ENSG00000135127	CCDC64	104626	28.0711	3.39616	0.917985	3.69958	0.000215957	0.00278586	1.77828	8.12108	38.1243	64.2608
ENSG00000135164	DMTF1	43977	1665.99	-0.75807	0.279925	-2.70812	0.00676654	0.0417971	2163.28	2024.18	1444.37	1032.13
ENSG00000135205	CCDC146	207100	105.896	-1.5746	0.458389	-3.43508	0.00059238	0.0063284	155.599	161.406	62.0882	44.4883
ENSG00000135253	KCP	48269	27.5731	-2.48848	0.81673	-3.04688	0.00231228	0.0184444	48.9027	44.6659	9.8034	6.9204
ENSG00000135315	KIAA1009	103394	318.454	-1.65369	0.35161	-4.7032	2.56118e-06	6.69536e-05	422.341	544.112	180.818	126.544
ENSG00000135318	NT5E	45692	6602.45	1.10654	0.304173	3.63787	0.000274897	0.00337745	5293.94	3080.93	8115.03	9919.89
ENSG00000135346	CGA	9609	837.978	3.19341	0.284886	11.2094	3.66602e-29	3.61923e-26	169.826	160.391	1609.94	1411.76
ENSG00000135362	PRR5L	168917	707.335	0.939339	0.27805	3.37831	0.00072932	0.00743291	492.583	477.113	931.323	928.322
ENSG00000135404	CD63	4385	17539.4	0.825221	0.284173	2.90394	0.00368499	0.0263845	10286.5	15025	25436.5	19409.7
ENSG00000135451	TROAP	8496	314.129	-1.14044	0.391109	-2.91592	0.00354642	0.0256993	319.201	545.127	242.906	149.283
ENSG00000135473	PAN2	17831	386.769	-1.16423	0.324341	-3.58954	0.000331265	0.00392351	604.615	464.932	257.067	220.464
ENSG00000135476	ESPL1	25345	375.18	-1.30423	0.337119	-3.86873	0.000109403	0.00158422	587.721	480.159	254.888	177.953
ENSG00000135480	KRT7	19667	397.133	2.48068	0.402807	6.15848	7.34457e-10	5.2903e-08	69.3529	172.573	664.453	682.153
ENSG00000135486	HNRNPA1	6896	36164	-1.07354	0.283661	-3.7846	0.000153959	0.00210758	42907.2	55154.3	27824.2	18770.1
ENSG00000135525	MAP7	208083	65.1706	2.57656	0.612311	4.20793	2.57723e-05	0.000467608	23.1176	14.2119	74.0701	149.283
ENSG00000135547	HEY2	13606	374.592	-3.11495	0.329278	-9.45994	3.08123e-21	1.20261e-18	656.185	687.246	71.8916	83.0447
ENSG00000135631	RAB11FIP5	83340	1178.6	1.095	0.275775	3.97064	7.16787e-05	0.00110772	737.986	765.412	1411.69	1799.3
ENSG00000135636	DYSF	233047	4963.04	1.38751	0.262244	5.2909	1.21716e-07	5.01906e-06	2975.06	2514.49	6375.48	7987.12
ENSG00000135643	KCNMB4	68017	411.007	-1.39968	0.350715	-3.99095	6.58094e-05	0.00102934	448.126	744.094	246.174	205.635
ENSG00000135679	MDM2	37259	3958.56	1.37912	0.275934	4.998	5.79275e-07	1.89882e-05	2512.71	1884.09	5029.14	6408.29
ENSG00000135750	KCNK1	58509	38.1779	2.01769	0.682706	2.95543	0.00312229	0.0231967	16.0045	14.2119	63.1775	59.3177
ENSG00000135821	GLUL	10503	3657.25	-0.860214	0.262871	-3.27238	0.00106648	0.00994371	4175.4	5257.38	2781.99	2414.23
ENSG00000135837	CEP350	160143	859.994	-0.889831	0.31848	-2.79399	0.00520623	0.0341446	1369.28	864.895	531.562	674.244
ENSG00000135842	FAM129A	183825	239.609	1.09359	0.390127	2.80315	0.00506057	0.0334376	177.828	127.907	248.353	404.349
ENSG00000135847	ACBD6	227575	961.155	0.819978	0.287656	2.85055	0.00436439	0.0299704	603.726	786.729	1331.08	1123.08
ENSG00000135903	PAX3	99109	298.085	-2.28351	0.342216	-6.67272	2.51105e-11	2.36758e-09	499.697	489.295	114.373	88.9765
ENSG00000135912	TTLL4	44572	932.977	-0.812903	0.271169	-2.99777	0.00271963	0.0208609	1162.99	1215.12	710.202	643.597
ENSG00000135919	SERPINE2	64208	2278.19	-1.10863	0.27442	-4.03989	5.34754e-05	0.000862959	2709.21	3516.43	1587.06	1300.05
ENSG00000135924	DNAJB2	7634	955.494	0.869659	0.269839	3.22288	0.00126907	0.0114786	689.972	661.868	1182.94	1287.19
ENSG00000135926	TMBIM1	18395	2191.14	0.731015	0.262699	2.78271	0.00539075	0.0350399	1798.73	1496.31	2561.95	2907.55
ENSG00000135929	CYP27A1	33545	313.878	-1.07764	0.378574	-2.84658	0.00441923	0.03026	298.751	553.248	215.675	187.839
ENSG00000135956	TMEM127	17479	1699.77	0.682633	0.256173	2.66473	0.00770493	0.0457741	1259.91	1350.13	2067.43	2121.6
ENSG00000136040	PLXNC1	158953	322.11	1.31638	0.385242	3.41703	0.000633075	0.00664056	210.726	158.361	320.244	599.108
ENSG00000136044	APPL2	62943	536.575	-0.969404	0.298073	-3.25224	0.00114499	0.010518	747.766	673.034	330.048	395.451
ENSG00000136048	DRAM1	134780	1223.22	1.04188	0.320314	3.25267	0.00114324	0.0105143	1000.28	598.929	1418.22	1875.43
ENSG00000136068	FLNB	163856	11074	0.82303	0.281135	2.92753	0.0034167	0.0249424	9228.38	6767.9	11955.8	16344
ENSG00000136108	CKAP2	21200	1058.72	-1.16066	0.310531	-3.73767	0.000185732	0.00247	1810.29	1115.63	620.882	688.085
ENSG00000136122	BORA	28276	200.407	-1.18608	0.363062	-3.26687	0.00108745	0.0101056	289.86	266.98	124.176	120.613
ENSG00000136155	SCEL	109590	111.391	1.97623	0.452668	4.36574	1.26694e-05	0.000262831	51.5701	38.5751	187.354	168.067
ENSG00000136160	EDNRB	24288	601.173	-3.15207	0.36387	-8.66262	4.61053e-18	1.24804e-15	1227.01	934.939	80.6057	162.135
ENSG00000136161	RCBTB2	44275	346.51	-1.39754	0.316983	-4.40888	1.03906e-05	0.000225595	489.027	515.688	189.532	191.794
ENSG00000136167	LCP1	85952	576.648	1.97235	0.314983	6.26177	3.80623e-10	2.94378e-08	263.185	205.057	786.45	1051.9
ENSG00000136213	CHST12	31020	338.142	1.35401	0.329928	4.10395	4.0615e-05	0.000686446	165.38	215.209	461.849	510.132
ENSG00000136244	IL6	6119	50.8333	2.63091	0.630015	4.17595	2.96742e-05	0.000527008	16.0045	12.1816	98.034	77.113
ENSG00000136279	DBNL	24817	2070.75	0.725792	0.259567	2.79617	0.00517129	0.0339819	1507.09	1614.06	2795.06	2366.78
ENSG00000136280	CCM2	76995	1402.88	0.967794	0.268736	3.60129	0.000316648	0.00377168	879.359	1019.2	1997.71	1715.27
ENSG00000136295	TTYH3	32852	6853.53	1.09092	0.258466	4.22074	2.43504e-05	0.000448598	4572.85	4185.4	8180.39	10475.5
ENSG00000136383	ALPK3	56803	625.862	0.913328	0.332929	2.74331	0.00608236	0.0385354	514.812	353.267	654.649	980.719
ENSG00000136425	CIB2	26939	97.152	-1.46047	0.477677	-3.05744	0.00223233	0.0179345	115.588	169.527	50.1063	53.3859
ENSG00000136492	BRIP1	182256	379.937	-1.75976	0.334271	-5.26448	1.40584e-07	5.71288e-06	648.183	524.825	200.425	146.317
ENSG00000136504	KAT7	40542	777.309	-0.793682	0.284575	-2.78901	0.00528695	0.0344452	962.938	1009.04	506.509	630.745
ENSG00000136574	GATA4	83044	71.6406	3.44783	0.593231	5.81195	6.17475e-09	3.52486e-07	8.00226	16.2422	142.694	119.624
ENSG00000136630	HLX	6703	585.742	1.1297	0.289352	3.90425	9.4519e-05	0.00140506	343.208	391.842	796.254	811.663
ENSG00000136636	KCTD3	54415	1343.78	-0.86446	0.259712	-3.32853	0.000873064	0.0085487	1756.94	1712.53	958.554	947.106
ENSG00000136718	IMP4	5586	1201.94	0.856479	0.288034	2.97353	0.00294392	0.0221559	713.979	996.862	1653.51	1443.4
ENSG00000136802	LRRC8A	35928	2373.5	1.01021	0.282493	3.57604	0.000348842	0.00410274	1779.17	1370.43	2711.18	3633.21
ENSG00000136816	TOR1B	8129	792.612	0.777812	0.28744	2.706	0.00680989	0.0420002	626.843	541.067	894.288	1108.25
ENSG00000136824	SMC2	47158	613.977	-1.18479	0.312126	-3.79587	0.000147126	0.00202727	1009.17	696.382	352.922	397.428
ENSG00000136826	KLF4	5631	37.1792	2.19833	0.742051	2.96251	0.00305145	0.0227813	12.448	14.2119	37.0351	85.022
ENSG00000136830	FAM129B	73651	7316.09	1.19233	0.261654	4.5569	5.19152e-06	0.000121877	4785.35	4122.46	8910.2	11446.3
ENSG00000136840	ST6GALNAC4	9153	400.763	1.0255	0.305962	3.35171	0.000803136	0.00801369	256.072	272.056	538.098	536.825
ENSG00000136877	FPGS	19731	934.437	1.1241	0.273782	4.10582	4.02882e-05	0.000682297	543.264	632.429	1289.69	1272.36
ENSG00000136933	RABEPK	33617	735.1	0.818095	0.306091	2.67272	0.00752388	0.0450333	455.24	609.081	1066.39	809.686
ENSG00000136950	ARPC5L	15595	1312.67	0.865836	0.262321	3.30067	0.000964532	0.00921328	882.916	977.575	1692.72	1697.47
ENSG00000136960	ENPP2	116368	188.279	-2.89928	0.428312	-6.76908	1.29605e-11	1.31033e-09	421.452	242.617	43.5707	45.4769
ENSG00000136982	DSCC1	22035	160.214	-1.30858	0.399183	-3.27815	0.00104488	0.00978588	202.724	253.784	101.302	83.0447
ENSG00000137038	TMEM261	91891	1103.01	0.853712	0.264788	3.22413	0.00126354	0.0114503	793.113	778.608	1380.1	1460.2
ENSG00000137198	GMPR	56970	91.9808	1.38616	0.5191	2.67032	0.00757782	0.0452825	32.009	70.0443	138.337	127.533
ENSG00000137203	TFAP2A	26474	2026.72	-1.11179	0.260004	-4.27606	1.90226e-05	0.000368657	2703.87	2838.32	1393.17	1171.52
ENSG00000137207	YIPF3	5164	2433.97	0.879646	0.262376	3.35262	0.000800513	0.00799703	1515.98	1912.51	3177.39	3130
ENSG00000137216	TMEM63B	28606	818.187	0.873757	0.285705	3.05825	0.00222637	0.0179037	607.282	548.173	937.858	1179.43
ENSG00000137267	TUBB2A	3858	1432.91	1.37175	0.259601	5.28408	1.26337e-07	5.18413e-06	811.785	785.714	2008.61	2125.55
ENSG00000137309	HMGA1	9359	9536.56	0.675409	0.247354	2.73054	0.00632311	0.039701	6773.47	7915	12001.5	11456.2
ENSG00000137393	RNF144B	100327	470.264	1.57367	0.311428	5.05307	4.34755e-07	1.5361e-05	243.624	229.42	612.168	795.845
ENSG00000137409	MTCH1	18158	6549.64	1.01276	0.246386	4.11046	3.94872e-05	0.000672806	4067.81	4613.79	8886.24	8630.72
ENSG00000137460	FHDC1	43345	374.742	-1.84846	0.328216	-5.63184	1.78294e-08	9.06762e-07	503.253	669.989	165.568	160.158
ENSG00000137474	MYO7A	86975	119.962	-1.50836	0.431043	-3.49932	0.000466445	0.0052189	181.384	173.588	67.5345	57.3404
ENSG00000137504	CREBZF	23200	803.719	-0.934164	0.328755	-2.84152	0.00448993	0.0305822	1348.82	761.351	550.08	554.62
ENSG00000137507	LRRC32	13224	1830.43	0.721666	0.256496	2.81355	0.00489976	0.0326191	1450.19	1313.58	2229.73	2328.22
ENSG00000137558	PI15	30493	11.542	-4.44276	1.5685	-2.83249	0.0046187	0.0312054	32.009	12.1816	0	1.97726
ENSG00000137693	YAP1	122963	2641.43	-0.760194	0.280156	-2.71346	0.00665839	0.0412673	3830.41	2812.94	1738.47	2183.88
ENSG00000137726	FXYD6	40509	110.076	-3.82285	0.504896	-7.57156	3.68781e-14	6.12797e-12	207.17	204.042	15.2497	13.8408
ENSG00000137767	SQRDL	60147	87.3056	1.6806	0.515346	3.26111	0.00110979	0.0102734	28.4525	54.8173	128.533	137.419
ENSG00000137770	CTDSPL2	101805	920.44	-1.22811	0.300207	-4.09087	4.29749e-05	0.000721247	1542.66	1037.47	548.99	552.643
ENSG00000137804	NUSAP1	48357	1138.65	-1.63747	0.303856	-5.38896	7.08659e-08	3.12985e-06	1582.67	1863.79	673.167	434.996
ENSG00000137807	KIF23	34180	841.505	-0.835055	0.276699	-3.01792	0.00254519	0.0198587	1120.32	1036.45	643.756	565.495
ENSG00000137812	CASC5	70323	436.06	-1.71199	0.330742	-5.17621	2.26444e-07	8.71652e-06	769.995	566.445	176.461	231.339
ENSG00000137834	SMAD6	79773	203.702	1.24851	0.364517	3.42511	0.000614546	0.00648266	131.593	109.635	290.834	282.748
ENSG00000137841	PLCB2	29760	1446.41	0.816015	0.258808	3.15297	0.00161619	0.0140035	1019.84	1076.04	1874.63	1815.12
ENSG00000137868	STRA6	32802	100.007	-2.42863	0.499991	-4.85734	1.18971e-06	3.48463e-05	134.26	203.027	37.0351	25.7043
ENSG00000137872	SEMA6D	590123	256.183	-2.23418	0.456794	-4.891	1.00326e-06	3.00672e-05	575.273	270.026	58.8204	120.613
ENSG00000137877	SPTBN5	45931	106.592	1.87422	0.459879	4.07546	4.59232e-05	0.000761589	42.6787	48.7265	190.622	144.34
ENSG00000137959	IFI44L	26224	61.6226	-3.6131	0.625994	-5.77179	7.84336e-09	4.3159e-07	118.256	109.635	8.71413	9.88628
ENSG00000137996	RTCA	26563	1659.85	0.731238	0.256936	2.84599	0.00442733	0.0302787	1219.01	1277.04	2000.98	2142.36
ENSG00000138080	EMILIN1	7837	959.392	-1.12926	0.285279	-3.95843	7.54435e-05	0.00115316	1467.97	1165.37	653.56	550.666
ENSG00000138101	DTNB	296437	155.392	-1.69466	0.397565	-4.26259	2.02069e-05	0.000384939	237.4	237.542	67.5345	79.0902
ENSG00000138119	MYOF	175889	8442.15	1.00545	0.275611	3.64808	0.000264209	0.00327249	6503.17	4724.44	9933.02	12608
ENSG00000138160	KIF11	62108	1036.24	-1.6321	0.278802	-5.85397	4.7998e-09	2.79705e-07	1576.44	1557.22	566.419	444.883
ENSG00000138166	DUSP5	13707	2629.28	0.951984	0.257555	3.69624	0.000218817	0.00281195	1650.24	1933.83	3646.86	3286.2
ENSG00000138180	CEP55	32461	785.064	-1.05476	0.308369	-3.42045	0.000625173	0.00658158	988.723	1130.86	614.346	406.326
ENSG00000138182	KIF20B	73334	611.948	-1.44536	0.299057	-4.83305	1.34457e-06	3.88397e-05	1006.51	783.684	344.208	313.395
ENSG00000138193	PLCE1	338835	255.389	-1.0168	0.338467	-3.00415	0.00266328	0.0204942	347.654	336.01	168.836	169.055
ENSG00000138271	GPR87	22850	111.483	2.7515	0.475366	5.78817	7.11587e-09	3.98085e-07	30.2307	27.4086	157.944	230.35
ENSG00000138316	ADAMTS14	89639	559.711	2.8461	0.311238	9.14443	5.9944e-20	2.01208e-17	142.262	130.952	1115.41	850.22
ENSG00000138336	TET1	133827	207.162	-1.62956	0.396511	-4.10976	3.96075e-05	0.00067363	387.665	238.557	93.6769	108.749
ENSG00000138346	DNA2	58059	288.075	-1.45228	0.333946	-4.34884	1.36861e-05	0.000280457	449.016	394.887	149.229	159.169
ENSG00000138376	BARD1	84059	196.102	-1.84173	0.378026	-4.87197	1.10493e-06	3.24764e-05	343.208	270.026	87.1413	84.0334
ENSG00000138386	NAB1	46021	812.692	-1.35996	0.302902	-4.48976	7.13043e-06	0.000162154	1371.94	967.423	416.1	495.303
ENSG00000138411	HECW2	399323	1298.45	0.952987	0.324873	2.93341	0.00335261	0.0246029	1092.75	676.08	1384.46	2040.53
ENSG00000138439	FAM117B	134580	184.604	-2.06879	0.422125	-4.9009	9.53969e-07	2.87958e-05	303.197	293.374	47.9277	93.9196
ENSG00000138443	ABI2	119505	1920.02	-1.11471	0.264403	-4.21595	2.48731e-05	0.000455726	2898.6	2355.11	1254.83	1171.52
ENSG00000138468	SENP7	189037	686.178	-1.4772	0.319477	-4.62382	3.76731e-06	9.36692e-05	1208.34	811.093	316.977	408.303
ENSG00000138587	MNS1	43594	121.526	-1.75412	0.451981	-3.88096	0.000104047	0.00151558	147.597	227.39	57.7311	53.3859
ENSG00000138606	SHF	33962	77.2904	-2.84195	0.57467	-4.94535	7.6007e-07	2.37547e-05	113.81	157.346	26.1424	11.8635
ENSG00000138623	SEMA7A	25179	187.71	1.09883	0.399553	2.75016	0.0059567	0.0378535	149.375	89.3318	257.067	255.066
ENSG00000138639	ARHGAP24	527557	1191.14	1.32574	0.278572	4.75906	1.945e-06	5.28757e-05	772.662	585.733	1715.59	1690.55
ENSG00000138650	PCDH10	58887	261.02	2.04412	0.403152	5.07034	3.971e-07	1.42101e-05	125.369	78.1654	312.619	527.927
ENSG00000138653	NDST4	286114	8.60253	-6.4957	1.97546	-3.28819	0.00100833	0.00952323	22.2285	12.1816	0	0
ENSG00000138658	C4orf21	97660	240.54	-1.8569	0.372049	-4.99103	6.00591e-07	1.96051e-05	390.332	363.418	126.355	82.0561
ENSG00000138675	FGF5	70082	361.478	3.18113	0.331519	9.59561	8.34261e-22	3.41498e-19	76.466	66.9989	625.239	677.21
ENSG00000138764	CCNG2	276239	1299.57	-0.853152	0.280862	-3.03762	0.00238458	0.0188212	1788.95	1557.22	796.254	1055.85
ENSG00000138772	ANXA3	58925	770.446	1.88034	0.292789	6.42219	1.34331e-10	1.12163e-08	288.081	370.524	1124.12	1299.06
ENSG00000138778	CENPE	92604	937.807	-1.67499	0.316106	-5.29884	1.1654e-07	4.85334e-06	1499.98	1356.22	559.883	335.145
ENSG00000138795	LEF1	121412	423.237	-2.5801	0.355161	-7.26461	3.74106e-13	5.27615e-11	583.276	866.925	144.872	97.8742
ENSG00000138829	FBN2	401278	11184	1.28355	0.298915	4.29402	1.75469e-05	0.000346052	7855.55	5170.08	13022.2	18688
ENSG00000139055	ERP27	25048	101.178	1.31965	0.46138	2.86023	0.00423332	0.0292378	48.9027	66.9989	140.515	148.294
ENSG00000139163	ETNK1	65591	1605.49	-0.8825	0.303662	-2.9062	0.00365853	0.0262607	2503.82	1659.75	967.269	1291.15
ENSG00000139174	PRICKLE1	132018	39.429	-2.63788	0.702172	-3.75674	0.000172138	0.0023075	72.9095	62.9383	11.9819	9.88628
ENSG00000139211	AMIGO2	4245	133.47	-2.70842	0.453681	-5.96988	2.37425e-09	1.522e-07	219.618	243.632	26.1424	44.4883
ENSG00000139219	COL2A1	31522	780.343	-5.67784	0.35872	-15.8281	1.99215e-56	1.11448e-52	1302.59	1759.23	23.9639	35.5906
ENSG00000139278	GLIPR1	23174	2355.67	0.799352	0.269451	2.96659	0.00301122	0.0225411	1732.93	1705.43	3425.74	2558.57
ENSG00000139354	GAS2L3	54604	648.458	-2.49708	0.331754	-7.52692	5.19517e-14	8.46509e-12	1290.14	913.621	155.765	234.305
ENSG00000139567	ACVRL1	16454	2050.28	1.29034	0.259403	4.97428	6.54912e-07	2.09195e-05	1235.9	1144.06	2687.22	3133.95
ENSG00000139618	BRCA2	84195	151.52	-1.96509	0.460193	-4.27013	1.95356e-05	0.000375994	320.09	162.422	53.3741	70.1926
ENSG00000139629	GALNT6	41621	377.137	1.52249	0.322636	4.7189	2.37128e-06	6.25743e-05	202.724	186.785	491.259	627.779
ENSG00000139641	ESYT1	26422	3171.42	0.942673	0.313572	3.00624	0.00264499	0.0204002	2691.43	1649.59	3420.3	4924.36
ENSG00000139679	LPAR6	55134	651.451	-2.01344	0.284939	-7.06622	1.59209e-12	1.93623e-10	1021.62	1066.91	259.245	258.032
ENSG00000139946	PELI2	183713	121.791	-1.56101	0.467102	-3.3419	0.000832075	0.00822906	225.841	138.058	50.1063	73.1585
ENSG00000139998	RAB15	26963	284.308	-1.06222	0.337267	-3.1495	0.00163552	0.0141434	354.767	414.175	198.246	170.044
ENSG00000140092	FBLN5	78576	35.5233	2.55546	0.74377	3.43582	0.000590761	0.00631915	12.448	8.12108	74.0701	47.4541
ENSG00000140105	WARS	43018	2974.85	0.718454	0.250477	2.86834	0.00412625	0.0287441	2306.43	2191.68	3524.87	3876.41
ENSG00000140350	ANP32A	42363	4638.92	-0.714514	0.251772	-2.83794	0.00454052	0.0308641	5375.74	6153.75	3713.31	3312.89
ENSG00000140382	HMG20A	65196	1586.37	-0.795944	0.270948	-2.93763	0.00330731	0.024345	2239.74	1786.64	1089.27	1229.85
ENSG00000140450	ARRDC4	54285	797.845	-0.789246	0.282141	-2.79735	0.00515238	0.0338842	1005.62	1016.15	525.026	644.585
ENSG00000140451	PIF1	10037	143.606	-1.87772	0.505879	-3.7118	0.00020579	0.00267735	189.387	261.905	91.4984	31.6361
ENSG00000140465	CYP1A1	6069	97.8985	-2.21632	0.480384	-4.61364	3.95675e-06	9.76561e-05	183.163	139.073	33.7673	35.5906
ENSG00000140497	SCAMP2	29636	1122.69	0.810986	0.265314	3.05671	0.00223783	0.0179566	830.456	799.926	1372.48	1487.88
ENSG00000140525	FANCI	73313	778.951	-1.31199	0.302284	-4.34026	1.42312e-05	0.000289156	1262.58	958.287	505.42	389.519
ENSG00000140534	TICRR	55575	207.105	-1.42374	0.382691	-3.72034	0.000198951	0.00260655	291.638	311.646	136.158	88.9765
ENSG00000140553	UNC45A	23914	2232.9	0.841092	0.251497	3.34434	0.000824794	0.00816969	1561.33	1638.43	2844.07	2887.78
ENSG00000140557	ST8SIA2	74901	815.107	1.21838	0.284379	4.28437	1.83257e-05	0.000357212	484.581	495.386	1270.08	1010.38
ENSG00000140564	FURIN	14867	3972.42	0.927701	0.266061	3.48679	0.000488849	0.00540828	2682.53	2792.64	4433.31	5981.2
ENSG00000140807	NKD1	88407	16.9344	-5.00666	1.40278	-3.5691	0.000358203	0.00420106	30.2307	35.5297	0	1.97726
ENSG00000140832	MARVELD3	15954	60.4629	2.34304	0.60916	3.84634	0.000119894	0.00170524	19.5611	20.3027	67.5345	134.453
ENSG00000140836	ZFHX3	276814	638.961	-1.20934	0.307219	-3.9364	8.27127e-05	0.0012506	1026.96	757.29	347.476	424.121
ENSG00000140854	KATNB1	21521	496.003	1.25467	0.29762	4.21567	2.49042e-05	0.000455798	307.642	278.147	730.898	667.324
ENSG00000140859	KIFC3	104829	966.923	1.27175	0.271918	4.67698	2.91134e-06	7.48255e-05	537.93	594.869	1426.94	1307.95
ENSG00000140941	MAP1LC3B	20785	5337.74	0.713638	0.250677	2.84684	0.0044156	0.03026	3701.49	4386.4	6758.9	6504.18
ENSG00000140983	RHOT2	6089	1208.93	0.794457	0.274771	2.89134	0.00383603	0.0271876	874.024	894.334	1718.86	1348.49
ENSG00000140995	DEF8	20136	1531.89	0.771714	0.263696	2.92652	0.00342775	0.0250083	1062.52	1200.9	2050	1814.13
ENSG00000141252	VPS53	213050	1165.12	0.696383	0.262692	2.65095	0.0080265	0.0472994	881.137	897.379	1456.35	1425.6
ENSG00000141448	GATA6	33088	68.0376	2.02545	0.567685	3.5679	0.000359847	0.00421152	21.3394	32.4843	83.8735	134.453
ENSG00000141458	NPC1	80715	1190.13	1.22662	0.293637	4.17734	2.94936e-05	0.000524787	752.212	673.034	1355.05	1980.22
ENSG00000141522	ARHGDIA	3686	5030.1	1.02326	0.245914	4.16106	3.16776e-05	0.000556115	3374.29	3260.61	6437.56	7047.93
ENSG00000141526	SLC16A3	32733	2034.71	1.78315	0.260432	6.8469	7.54665e-12	8.06722e-10	982.499	849.668	2987.86	3318.82
ENSG00000141552	ANAPC11	10202	1264.17	0.796463	0.302947	2.62905	0.00856228	0.0495862	764.66	1083.15	1859.38	1349.48
ENSG00000141564	RPTOR	421553	862.725	0.784369	0.277482	2.82674	0.00470245	0.0316064	646.405	621.262	998.857	1184.38
ENSG00000141576	RNF157	97921	287.895	-2.8756	0.348862	-8.2428	1.68232e-16	3.76458e-14	470.355	543.097	71.8916	66.2381
ENSG00000141622	RNF165	136332	36.1286	-2.64045	0.755946	-3.4929	0.000477805	0.00530708	67.5746	56.8475	14.1605	5.93177
ENSG00000141646	SMAD4	117006	1373.03	-0.782733	0.293372	-2.66806	0.0076291	0.0454362	1958.77	1514.58	845.271	1173.5
ENSG00000141759	TXNL4A	61083	1315.72	0.881106	0.302102	2.91658	0.00353889	0.0256558	718.425	1133.91	1816.9	1593.67
ENSG00000141873	SLC39A3	7949	228.387	1.09679	0.408498	2.68493	0.00725442	0.0437859	100.473	190.845	357.279	264.952
ENSG00000141933	TPGS1	12356	40.4783	2.04749	0.671355	3.04979	0.00229004	0.0183105	13.3371	18.2724	62.0882	68.2153
ENSG00000141959	PFKL	27326	3485.07	0.924635	0.250836	3.68621	0.000227618	0.00289842	2542.05	2267.81	4391.92	4738.49
ENSG00000142002	DPP9	49450	1444.04	1.16904	0.2587	4.5189	6.21616e-06	0.000143305	898.92	879.107	1959.59	2038.55
ENSG00000142149	HUNK	171319	117.641	-2.12363	0.485122	-4.37752	1.20038e-05	0.000251825	250.737	131.968	41.3921	46.4655
ENSG00000142156	COL6A1	23314	19477.2	1.04979	0.245475	4.27655	1.89808e-05	0.000368272	12003.4	13372.4	27783.9	24749.3
ENSG00000142173	COL6A2	34753	19016	0.866788	0.255415	3.39365	0.000689689	0.0071231	12937.9	14000.7	27579.1	21546.2
ENSG00000142192	APP	290586	29188.2	1.01101	0.295097	3.42604	0.000612444	0.0064727	23151.4	15568.1	32024.4	46008.8
ENSG00000142303	ADAMTS10	30495	169.789	-1.3137	0.389202	-3.37536	0.000737199	0.00749389	234.733	249.723	84.9628	109.738
ENSG00000142327	RNPEPL1	15569	1254.41	0.778359	0.294354	2.64429	0.00818619	0.0479709	746.877	1101.42	1699.26	1470.09
ENSG00000142409	ZNF787	33918	467.877	1.06899	0.347024	3.08045	0.00206686	0.0169458	218.728	385.751	669.899	597.131
ENSG00000142444	C19orf52	4803	205.184	1.14191	0.3942	2.89677	0.00377021	0.0267832	158.267	97.4529	251.621	313.395
ENSG00000142459	EVI5L	34744	535.243	1.04821	0.295874	3.54276	0.00039596	0.00454542	354.767	343.116	660.095	782.993
ENSG00000142546	NOSIP	34552	1106.57	0.930236	0.284347	3.27148	0.00106987	0.00996428	674.857	848.653	1606.67	1296.09
ENSG00000142552	RCN3	19345	912.027	0.851891	0.301684	2.82379	0.004746	0.0318099	548.599	752.215	1329.99	1017.3
ENSG00000142627	EPHA2	31751	3018.84	1.11756	0.256252	4.36119	1.29358e-05	0.000266894	1863.64	1946.01	3753.61	4512.1
ENSG00000142675	CNKSR1	12484	63.4741	1.8649	0.565257	3.29921	0.000969568	0.00924145	21.3394	33.4994	89.3198	109.738
ENSG00000142731	PLK4	18335	474.191	-1.63317	0.311698	-5.2396	1.60928e-07	6.46052e-06	803.782	630.399	245.085	217.498
ENSG00000142765	SYTL1	11909	89.3682	1.77203	0.487911	3.63188	0.000281368	0.00343682	37.3439	43.6508	156.854	119.624
ENSG00000142856	ITGB3BP	152952	466.013	-1.17513	0.355708	-3.30363	0.000954424	0.00915025	489.916	801.956	339.851	232.328
ENSG00000142871	CYR61	3202	8986.65	0.926688	0.248998	3.72167	0.000197909	0.0025985	6199.08	6192.32	12831.6	10723.6
ENSG00000142910	TINAGL1	11173	833.996	1.45205	0.285809	5.0805	3.76449e-07	1.36457e-05	468.577	424.326	1082.73	1360.35
ENSG00000142945	KIF2C	27950	715.394	-1.09553	0.321931	-3.40298	0.000666547	0.00692244	851.796	1097.36	555.526	356.895
ENSG00000142949	PTPRF	98486	5149.72	1.45867	0.320419	4.55237	5.30443e-06	0.000124162	3489.87	2004.89	6161.98	8942.14
ENSG00000143013	LMO4	20456	1358.81	-2.07167	0.28549	-7.25654	3.97105e-13	5.55384e-11	1830.74	2560.17	506.509	537.814
ENSG00000143061	IGSF3	93345	917.245	-2.45818	0.313089	-7.85135	4.11581e-15	7.67506e-13	1754.27	1350.13	225.478	339.099
ENSG00000143126	CELSR2	25732	207.108	-1.85559	0.378847	-4.89798	9.68253e-07	2.91667e-05	361.88	287.283	78.4272	100.84
ENSG00000143153	ATP1B1	27026	2377.26	1.05401	0.269817	3.90637	9.36913e-05	0.0013944	1713.37	1377.54	2888.73	3529.4
ENSG00000143171	RXRG	44275	35.9256	-8.55534	1.59994	-5.3473	8.92763e-08	3.84186e-06	60.4615	83.241	0	0
ENSG00000143190	POU2F1	206517	435.664	-0.955868	0.317999	-3.00589	0.00264808	0.0204147	605.504	544.112	340.94	252.1
ENSG00000143217	PVRL4	18605	54.6009	2.44632	0.60258	4.05974	4.91282e-05	0.000804408	19.5611	14.2119	93.6769	90.9538
ENSG00000143228	NUF2	89189	513.119	-1.48676	0.379831	-3.91428	9.0673e-05	0.00135697	580.608	931.894	355.101	184.873
ENSG00000143320	CRABP2	6211	1144.95	-3.19176	0.330297	-9.66331	4.31706e-22	1.85778e-19	1588.89	2538.85	270.138	181.908
ENSG00000143322	ABL2	130358	2109.61	0.950152	0.285928	3.32305	0.000890399	0.00866796	1604.9	1272.98	2316.87	3243.69
ENSG00000143341	HMCN1	456403	226.279	-3.19396	0.502864	-6.35154	2.13167e-10	1.7283e-08	514.812	301.495	19.6068	69.204
ENSG00000143363	PRUNE	27294	325.251	-1.063	0.327296	-3.24781	0.00116299	0.0106425	416.117	463.917	190.622	230.35
ENSG00000143367	TUFT1	43279	276.993	1.07928	0.365248	2.95492	0.00312751	0.0232252	219.618	136.028	352.922	399.406
ENSG00000143369	ECM1	5728	1057.28	-0.906628	0.299048	-3.03172	0.00243167	0.0191151	1205.67	1552.14	858.342	612.949
ENSG00000143387	CTSK	12116	185.594	-1.24398	0.38671	-3.21683	0.00129616	0.0116828	272.077	249.723	129.623	90.9538
ENSG00000143401	ANP32E	17788	2053.89	-1.07304	0.258253	-4.15498	3.2531e-05	0.00057033	2682.53	2886.03	1417.14	1229.85
ENSG00000143416	SELENBP1	8432	347.062	-2.25556	0.343561	-6.56523	5.19536e-11	4.66277e-09	598.391	549.188	143.783	96.8855
ENSG00000143442	POGZ	56742	1806.43	-0.871722	0.26444	-3.29648	0.000979046	0.00930954	2432.69	2239.39	1401.89	1151.75
ENSG00000143476	DTL	71824	449.982	-1.23259	0.358944	-3.43393	0.000594888	0.00634711	670.411	591.823	351.833	185.862
ENSG00000143494	VASH2	41518	164.91	-2.69968	0.402728	-6.70347	2.03527e-11	1.9631e-09	285.414	286.268	42.4814	45.4769
ENSG00000143537	ADAM15	12211	3953.97	1.54782	0.25963	5.96166	2.49696e-09	1.58099e-07	2261.08	1769.38	5821.04	5964.39
ENSG00000143543	JTB	3420	1271.93	0.923617	0.309593	2.98332	0.00285136	0.0216437	655.296	1101.42	1704.7	1626.29
ENSG00000143549	TPM3	39341	16199.8	0.634814	0.240634	2.63809	0.00833739	0.0486487	12237.2	13147	19690.7	19724.1
ENSG00000143578	CREB3L4	6830	99.3303	-1.32824	0.496172	-2.67698	0.00742893	0.0445922	106.697	177.649	45.7492	67.2267
ENSG00000143603	KCNN3	172826	76.4113	-2.12745	0.608709	-3.49501	0.00047404	0.00528582	163.602	85.2713	15.2497	41.5224
ENSG00000143761	ARF1	16552	10832.3	0.919129	0.249502	3.68385	0.000229734	0.00292314	6809.03	8178.94	14565.7	13775.5
ENSG00000143774	GUK1	9023	2964.51	1.61687	0.279225	5.79055	7.01544e-09	3.9378e-07	1228.79	1687.15	4953.98	3988.12
ENSG00000143786	CNIH3	305890	205.732	1.02756	0.371016	2.76958	0.00561294	0.0361342	114.699	156.331	270.138	281.759
ENSG00000143793	C1orf35	4686	428.972	0.916245	0.336826	2.72023	0.00652365	0.0406408	231.176	363.418	601.275	520.018
ENSG00000143799	PARP1	47389	3553.9	-0.816448	0.253857	-3.21617	0.00129913	0.0116971	4786.24	4280.82	2394.21	2754.32
ENSG00000143801	PSEN2	25922	274.641	1.54597	0.335055	4.61408	3.9484e-06	9.75936e-05	135.149	145.164	403.029	415.224
ENSG00000143815	LBR	27424	1655.82	-0.988443	0.293953	-3.36259	0.000772151	0.00779255	2672.75	1730.8	1072.93	1146.81
ENSG00000143862	ARL8A	11338	1144.18	0.786236	0.274143	2.86798	0.00413101	0.0287441	745.099	934.939	1455.26	1441.42
ENSG00000143924	EML4	163199	2112.08	-1.37349	0.270447	-5.07859	3.80252e-07	1.37055e-05	3432.97	2662.7	1099.07	1253.58
ENSG00000144026	ZNF514	18084	316.336	-0.888978	0.334688	-2.65614	0.00790403	0.0467089	449.905	371.539	246.174	197.726
ENSG00000144136	SLC20A1	17971	5296.66	0.715617	0.247726	2.88874	0.00386791	0.0273672	4277.65	3740.77	6598.78	6569.43
ENSG00000144152	FBLN7	49830	176.949	-1.64684	0.386904	-4.25645	2.07702e-05	0.000394329	289.86	246.678	77.3379	93.9196
ENSG00000144285	SCN1A	138854	11.3626	-6.89557	1.85399	-3.71932	0.000199758	0.00261509	23.1176	22.333	0	0
ENSG00000144339	TMEFF2	246667	54.3413	2.42869	0.598149	4.06034	4.90012e-05	0.000803112	17.7828	16.2422	90.4091	92.931
ENSG00000144354	CDCA7	14178	1201.47	-1.86273	0.268123	-6.94731	3.72328e-12	4.27998e-10	1990.78	1778.52	540.276	496.291
ENSG00000144355	DLX1	4938	781.091	-3.17426	0.302024	-10.51	7.77049e-26	5.67009e-23	1263.47	1549.1	175.372	136.431
ENSG00000144395	CCDC150	123937	159.067	-1.41385	0.439967	-3.21353	0.00131114	0.0117848	232.955	229.42	116.552	57.3404
ENSG00000144406	UNC80	227308	53.7662	-3.41008	0.664436	-5.1323	2.86228e-07	1.07368e-05	109.364	87.3016	6.5356	11.8635
ENSG00000144445	KANSL1L	149961	350.212	-0.885442	0.325408	-2.72102	0.00650812	0.0405893	500.586	408.084	265.781	226.396
ENSG00000144452	ABCA12	206886	46.0341	2.01343	0.738723	2.72556	0.00641921	0.0401841	30.2307	6.09081	69.7131	78.1016
ENSG00000144455	SUMF1	766468	958.979	0.851465	0.269165	3.16335	0.00155963	0.0135834	698.864	668.974	1192.75	1275.33
ENSG00000144476	ACKR3	14572	59.1975	-3.38908	0.626664	-5.40812	6.36906e-08	2.85807e-06	114.699	101.513	8.71413	11.8635
ENSG00000144535	DIS3L2	383106	325.797	1.05917	0.32804	3.2288	0.00124313	0.0112897	213.394	209.118	490.17	390.508
ENSG00000144554	FANCD2	75517	336.51	-1.31927	0.323632	-4.07644	4.57313e-05	0.000759157	519.258	441.584	199.336	185.862
ENSG00000144583	2022-03-04	114163	899.642	2.33418	0.273168	8.54483	1.2872e-17	3.22435e-15	296.084	299.465	1493.38	1509.63
ENSG00000144649	FAM198A	80945	6.72975	-6.14167	2.09679	-2.92909	0.00339958	0.024839	17.7828	9.13621	0	0
ENSG00000144655	CSRNP1	12708	402.024	0.936772	0.323225	2.8982	0.00375307	0.0267237	312.088	239.572	477.099	579.336
ENSG00000144668	ITGA9	371400	336.972	-1.1796	0.381668	-3.09065	0.00199717	0.0165278	608.172	326.873	177.55	235.293
ENSG00000144677	CTDSPL	122510	961.297	-0.99817	0.297799	-3.35183	0.000802802	0.00801369	1474.19	1088.22	562.061	720.71
ENSG00000144681	STAC	167664	493.713	1.36922	0.306804	4.46286	8.08715e-06	0.00018121	310.31	240.587	688.416	735.539
ENSG00000144730	IL17RD	80325	744.114	-2.51401	0.314516	-7.99327	1.31402e-15	2.69934e-13	1504.42	1028.33	243.996	199.703
ENSG00000144792	ZNF660	21472	101.179	-1.45466	0.465663	-3.12384	0.0017851	0.0151463	163.602	132.983	46.8385	61.2949
ENSG00000144810	COL8A1	160752	10632.7	1.13429	0.304262	3.72801	0.000193	0.00254903	8472.61	4838.13	13355.5	15864.5
ENSG00000144867	SRPRB	41740	1362.55	1.05024	0.261816	4.01138	6.03646e-05	0.000958466	842.015	932.909	1857.2	1818.09
ENSG00000144935	TRPC1	83815	409.204	-0.892942	0.32876	-2.71609	0.00660576	0.0410305	631.289	432.447	285.388	287.691
ENSG00000144959	NCEH1	80970	850.178	2.12525	0.300436	7.0739	1.50634e-12	1.8589e-10	339.651	294.389	1150.27	1616.41
ENSG00000145214	DGKQ	28009	303.296	1.0697	0.346791	3.08456	0.0020385	0.0167707	158.267	233.481	416.1	405.337
ENSG00000145241	CENPC	73804	259.755	-1.44853	0.370438	-3.91032	9.21747e-05	0.00137508	465.909	294.389	138.337	140.385
ENSG00000145247	OCIAD2	21919	871.158	1.08516	0.298164	3.63947	0.000273205	0.00336629	458.796	657.807	1254.83	1113.19
ENSG00000145284	SCD5	169319	592.702	1.49408	0.300325	4.97489	6.52847e-07	2.09098e-05	278.301	343.116	797.343	952.049
ENSG00000145365	TIFA	11362	121.843	-1.5127	0.428333	-3.53159	0.000413062	0.00470314	168.047	192.876	63.1775	63.2722
ENSG00000145386	CCNA2	7489	976.638	-1.11454	0.304063	-3.6655	0.00024686	0.00309183	1610.23	1061.83	660.095	574.393
ENSG00000145428	RNF175	50111	71.8651	-3.52102	0.603965	-5.82984	5.54795e-09	3.21073e-07	112.032	152.27	15.2497	7.90902
ENSG00000145494	NDUFS6	15206	1577.46	0.96507	0.314427	3.0693	0.00214563	0.0173962	810.895	1326.78	2387.67	1784.47
ENSG00000145604	SKP2	32331	1329.4	-0.841509	0.261874	-3.21341	0.00131168	0.0117848	1754.27	1658.73	914.984	989.617
ENSG00000145675	PIK3R1	86102	1388.15	-0.956187	0.347632	-2.75057	0.00594911	0.0378535	2367.78	1296.33	729.808	1158.67
ENSG00000145681	HAPLN1	83809	2049.42	-1.93903	0.261145	-7.42512	1.12678e-13	1.73493e-11	3307.6	3194.63	770.111	925.356
ENSG00000145703	IQGAP2	304884	604.164	-3.15856	0.311947	-10.1253	4.26493e-24	2.55637e-21	1240.35	932.909	119.819	123.578
ENSG00000145708	CRHBP	28446	100.899	1.76752	0.493513	3.5815	0.000341631	0.00402923	40.9004	50.7567	198.246	113.692
ENSG00000145721	LIX1	51003	215.974	-4.01335	0.446042	-8.9977	2.30497e-19	7.03352e-17	350.321	462.901	34.8565	15.818
ENSG00000145779	TNFAIP8	130997	274.314	-0.880566	0.333874	-2.63742	0.00835392	0.0486988	369.882	341.085	200.425	185.862
ENSG00000145794	MEGF10	174907	263.601	-2.34548	0.391717	-5.98769	2.12841e-09	1.38454e-07	559.269	321.798	78.4272	94.9083
ENSG00000145819	ARHGAP26	458628	658.618	-1.01328	0.285056	-3.55468	0.000378441	0.00438328	922.038	839.516	459.67	413.246
ENSG00000145908	ZNF300	10592	516.258	-1.75367	0.340892	-5.14436	2.68432e-07	1.01695e-05	761.993	830.38	300.638	172.021
ENSG00000145912	NHP2	4508	1312.62	0.931165	0.297195	3.13318	0.00172921	0.0147691	733.54	1073	1910.57	1533.36
ENSG00000146013	GFRA3	22293	9.89936	-6.69323	1.9668	-3.40311	0.00066624	0.00692244	7.11312	32.4843	0	0
ENSG00000146122	DAAM2	112507	1469.74	-1.42577	0.3009	-4.73834	2.15472e-06	5.805e-05	2518.04	1766.33	673.167	921.401
ENSG00000146247	PHIP	142370	1330.65	-1.24954	0.299833	-4.16744	3.08038e-05	0.000543617	2257.53	1489.2	716.737	859.118
ENSG00000146263	MMS22L	141057	451.396	-0.915782	0.30358	-3.0166	0.00255623	0.0199263	626.843	553.248	296.28	329.213
ENSG00000146278	PNRC1	4410	1072.15	-0.841514	0.28278	-2.97586	0.00292165	0.022074	1177.22	1575.49	765.754	770.141
ENSG00000146374	RSPO3	79162	35.4536	2.11345	0.715995	2.95176	0.00315968	0.023433	12.448	14.2119	47.9277	67.2267
ENSG00000146386	ABRACL	14621	1767.82	0.916522	0.302806	3.02677	0.00247183	0.0193763	947.823	1501.38	2559.78	2062.28
ENSG00000146426	TIAM2	425027	168.844	-1.15688	0.390172	-2.96507	0.00302618	0.0226431	263.185	203.027	102.391	106.772
ENSG00000146530	VWDE	73057	15.8294	2.87338	1.06868	2.68872	0.00717276	0.0434534	3.55656	4.06054	25.0531	30.6475
ENSG00000146535	GNA12	116213	1857.72	0.849464	0.273268	3.10853	0.00188018	0.0157854	1472.42	1179.59	2149.12	2629.75
ENSG00000146540	C7orf50	141275	1368.92	1.68645	0.279339	6.0373	1.56713e-09	1.06053e-07	559.269	739.018	2219.92	1957.48
ENSG00000146674	IGFBP3	9525	8975.22	-1.46343	0.290999	-5.029	4.93041e-07	1.69211e-05	10014.4	16332.5	5028.05	4525.94
ENSG00000146701	MDH2	19458	3935.61	0.916133	0.246185	3.72131	0.00019819	0.00259862	2689.65	2763.2	4996.47	5293.11
ENSG00000146757	ZNF92	27327	296.401	-1.26637	0.337382	-3.75353	0.000174365	0.00233362	431.233	406.054	196.068	152.249
ENSG00000146826	C7orf43	4296	263.489	0.972488	0.348215	2.79278	0.00522571	0.0342508	176.05	179.679	398.672	299.554
ENSG00000146828	SLC12A9	40190	554.718	1.06668	0.295388	3.61113	0.000304867	0.00366089	393	323.828	741.79	760.255
ENSG00000146918	NCAPG2	73518	722.917	-0.789525	0.280242	-2.8173	0.00484292	0.0323305	970.941	860.834	535.919	523.973
ENSG00000147100	SLC16A2	112668	212.353	-1.02096	0.37308	-2.73658	0.00620807	0.0391986	247.181	321.798	156.854	123.578
ENSG00000147113	CXorf36	52528	1211.58	-0.906456	0.275396	-3.29146	0.000996694	0.00945452	1630.68	1529.81	740.701	945.128
ENSG00000147119	CHST7	24625	215.359	1.72266	0.398286	4.32518	1.52407e-05	0.000305597	104.918	95.4227	242.906	418.19
ENSG00000147130	ZMYM3	15523	1114.88	-0.901957	0.271489	-3.32226	0.000892902	0.00867723	1579.11	1325.77	754.862	799.8
ENSG00000147145	LPAR4	9386	92.5703	-2.21082	0.506498	-4.36492	1.27169e-05	0.000263475	178.717	125.877	26.1424	39.5451
ENSG00000147180	ZNF711	29372	749.622	-2.15923	0.313445	-6.88873	5.62941e-12	6.21569e-10	1450.19	999.908	242.906	305.486
ENSG00000147202	DIAPH2	920335	661.867	0.824819	0.286144	2.88253	0.0039449	0.0277948	486.359	468.992	776.647	915.469
ENSG00000147274	RBMX	32761	4792.56	-0.982754	0.24902	-3.94648	7.93086e-05	0.00120456	6817.92	5911.13	3213.34	3227.87
ENSG00000147573	TRIM55	48590	286.696	2.75865	0.353717	7.79902	6.23886e-15	1.1139e-12	84.4683	62.9383	469.474	529.905
ENSG00000147588	PMP2	7198	9.52317	-6.64246	1.93363	-3.43523	0.00059206	0.0063284	24.8959	13.1968	0	0
ENSG00000147614	ATP6V0D2	166906	19.2418	5.33458	1.37009	3.8936	9.8769e-05	0.0014528	1.77828	0	32.678	42.511
ENSG00000147676	MAL2	80641	159.543	2.23487	0.405973	5.50497	3.69226e-08	1.73093e-06	56.0158	55.8324	228.746	297.577
ENSG00000147883	CDKN2B	6461	1021.36	1.43172	0.281476	5.08645	3.64825e-07	1.33106e-05	607.282	497.416	1359.4	1621.35
ENSG00000147889	CDKN2A	27550	784.983	1.2304	0.282458	4.35603	1.3244e-05	0.000272395	433.011	505.537	1034.8	1166.58
ENSG00000148019	CEP78	43629	763.632	-1.00572	0.28077	-3.582	0.000340972	0.00402428	1013.62	1025.29	548.99	466.632
ENSG00000148154	UGCG	38604	3151.1	0.788358	0.2511	3.13961	0.00169171	0.0145451	2458.47	2163.25	4007.41	3975.27
ENSG00000148175	STOM	31177	1387.27	1.05238	0.283713	3.70932	0.000207813	0.00269323	1009.17	795.866	1638.26	2105.78
ENSG00000148248	SURF4	14646	5612.22	0.817168	0.261302	3.1273	0.00176423	0.0150223	4559.51	3568.2	6676.11	7645.06
ENSG00000148288	GBGT1	10993	67.4748	-1.57878	0.555693	-2.84111	0.00449571	0.0306092	77.3552	124.862	37.0351	30.6475
ENSG00000148296	SURF6	5684	743.583	0.95321	0.277299	3.43749	0.000587142	0.00628445	487.249	525.84	971.626	989.617
ENSG00000148331	ASB6	5274	421.214	0.809204	0.303247	2.66846	0.00761993	0.0454138	300.529	311.646	556.615	516.064
ENSG00000148335	NTMT1	27047	995.97	0.958338	0.290629	3.29747	0.000975611	0.0092874	575.273	778.608	1425.85	1204.15
ENSG00000148341	SH3GLB2	21268	730.299	0.88778	0.301621	2.94336	0.00324669	0.0240041	497.918	526.855	1115.41	781.016
ENSG00000148411	NACC2	88749	1019.4	0.878056	0.302761	2.90016	0.0037297	0.0265911	785.11	651.716	1060.95	1579.83
ENSG00000148677	ANKRD1	9181	9859.25	2.62564	0.262024	10.0206	1.23747e-23	6.49015e-21	2345.55	3154.02	16498	17439.4
ENSG00000148730	EIF4EBP2	24240	3899.62	-0.782787	0.254355	-3.07754	0.00208715	0.0170496	5138.34	4726.47	2617.51	3116.16
ENSG00000148773	MKI67	29727	2322.44	-1.496	0.270241	-5.5358	3.0981e-08	1.47107e-06	3926.44	2931.71	1204.73	1226.89
ENSG00000148841	ITPRIP	26269	1227.9	1.00873	0.263431	3.82919	0.000128565	0.0018132	777.997	852.713	1643.7	1637.17
ENSG00000148848	ADAM12	376075	1243.82	1.48295	0.261923	5.66178	1.49814e-08	7.78431e-07	656.185	654.762	1813.63	1850.71
ENSG00000148925	BTBD10	75297	1456.18	0.82304	0.265679	3.09787	0.00194915	0.0162104	1124.76	978.59	1746.09	1975.28
ENSG00000148926	ADM	2718	975.614	1.11044	0.268153	4.14107	3.45697e-05	0.000599362	617.063	618.217	1368.12	1299.06
ENSG00000149050	ZNF214	21051	35.3555	-2.37198	0.742406	-3.195	0.00139833	0.0123882	73.7986	44.6659	13.0712	9.88628
ENSG00000149090	PAMR1	98479	444.031	-1.2798	0.31589	-4.05141	5.09094e-05	0.000827118	715.757	542.082	270.138	248.146
ENSG00000149091	DGKZ	47650	1949.36	0.916002	0.257086	3.56301	0.000366621	0.00426699	1291.03	1410.02	2675.24	2421.15
ENSG00000149131	SERPING1	17467	1050.46	-1.64085	0.292619	-5.60748	2.05299e-08	1.01339e-06	1308.81	1872.92	511.955	508.155
ENSG00000149201	CCDC81	48374	167.587	1.95287	0.388005	5.0331	4.826e-07	1.67173e-05	67.5746	70.0443	276.674	256.055
ENSG00000149212	SESN3	67002	2767.82	-2.32811	0.3232	-7.20332	5.87648e-13	7.82737e-11	5499.33	3733.67	678.613	1159.66
ENSG00000149256	TENM4	788117	362.928	-1.44087	0.327423	-4.40064	1.07931e-05	0.000232231	578.83	482.189	173.193	217.498
ENSG00000149269	PAK1	152929	1017.74	-0.861195	0.271682	-3.16986	0.00152511	0.0133309	1258.13	1367.39	771.201	674.244
ENSG00000149311	ATM	146619	1365.51	-0.899069	0.300702	-2.9899	0.00279069	0.0212698	2066.36	1489.2	796.254	1110.23
ENSG00000149418	ST14	50815	353.197	2.51629	0.382302	6.58194	4.64335e-11	4.18975e-09	138.706	71.0594	522.848	680.176
ENSG00000149451	ADAM33	14282	18.2183	-2.9316	1.05214	-2.78633	0.00533088	0.034691	25.7851	38.5751	6.5356	1.97726
ENSG00000149541	B3GAT3	6880	914.567	1.06981	0.293633	3.64335	0.000269114	0.00332515	508.588	672.019	1371.39	1106.27
ENSG00000149554	CHEK1	51115	753.158	-0.837141	0.291625	-2.87061	0.00409678	0.0286008	1040.29	891.288	476.009	605.04
ENSG00000149564	ESAM	10161	2400.85	1.0918	0.259248	4.21143	2.53762e-05	0.000461918	1589.78	1477.02	2972.61	3564
ENSG00000149573	MPZL2	11134	275.381	1.62576	0.3374	4.81851	1.44636e-06	4.1353e-05	131.593	138.058	389.957	441.917
ENSG00000149633	KIAA1755	50285	77.0159	-2.81782	0.560276	-5.02935	4.92142e-07	1.69211e-05	101.362	168.512	17.4283	20.7612
ENSG00000149761	NUDT22	4746	238.713	1.19123	0.351214	3.39175	0.000694467	0.00714607	131.593	159.376	315.887	347.997
ENSG00000149781	FERMT3	17205	482.74	1.22713	0.30981	3.9609	7.46667e-05	0.00114546	320.979	256.829	617.614	735.539
ENSG00000149798	CDC42EP2	7612	557.594	1.12778	0.289826	3.89122	9.97399e-05	0.00146323	337.873	362.403	788.629	741.471
ENSG00000149923	PPP4C	9400	2941.64	1.06309	0.255393	4.16258	3.14674e-05	0.000553002	1740.05	2068.84	4057.52	3900.14
ENSG00000149925	ALDOA	17368	13673.2	1.35326	0.254323	5.32102	1.03189e-07	4.36227e-06	6804.59	8580.93	20408.5	18898.6
ENSG00000149930	TAOK2	18621	1659.89	0.8551	0.272036	3.14334	0.00167034	0.0144056	1293.7	1069.95	1926.91	2348.98
ENSG00000150054	MPP7	283494	46.1291	2.20026	0.738478	2.97945	0.00288765	0.021862	26.6742	6.09081	58.8204	92.931
ENSG00000150394	CDH8	389794	38.1747	2.11718	0.748027	2.83036	0.00464958	0.0313641	21.3394	7.10594	50.1063	74.1471
ENSG00000150457	LATS2	88516	1873.26	0.796344	0.261543	3.04479	0.00232843	0.018538	1380.83	1357.23	2157.84	2597.13
ENSG00000150540	HNMT	52341	690.02	-1.52569	0.281224	-5.42516	5.79033e-08	2.62368e-06	1052.74	995.847	349.655	361.838
ENSG00000150593	PDCD4	28200	1568.52	-0.891174	0.29027	-3.07015	0.0021395	0.0173716	2382.01	1694.26	974.893	1222.93
ENSG00000150687	PRSS23	161852	12773.6	0.932082	0.294906	3.1606	0.00157442	0.013698	10523.9	7046.05	13891.4	19633.2
ENSG00000150764	DIXDC1	95441	739.866	-1.12496	0.336264	-3.34547	0.000821427	0.00815258	1261.69	767.442	385.6	544.734
ENSG00000150893	FREM2	198809	237.794	-4.78944	0.484495	-9.88542	4.81536e-23	2.37695e-20	621.509	296.419	17.4283	15.818
ENSG00000150938	CRIM1	195210	7566.3	1.69515	0.32565	5.20545	1.93523e-07	7.60633e-06	4575.51	2565.25	9250.05	13874.4
ENSG00000150990	DHX37	42298	550	0.900433	0.317781	2.8335	0.00460411	0.0311701	460.574	306.571	688.416	744.437
ENSG00000151012	SLC7A11	78253	897.75	1.87972	0.356072	5.27903	1.29872e-07	5.30328e-06	513.034	253.784	1194.93	1629.26
ENSG00000151014	CCRN4L	29964	187.051	1.44702	0.476129	3.03914	0.00237255	0.0187823	131.593	69.0292	169.926	377.656
ENSG00000151062	CACNA2D4	126880	274.742	-1.4386	0.350911	-4.09962	4.13833e-05	0.000696625	360.102	442.599	167.747	128.522
ENSG00000151136	BTBD11	341230	243.681	1.5087	0.36626	4.11922	3.80155e-05	0.000650371	146.708	106.589	318.066	403.36
ENSG00000151466	SCLT1	228689	469.104	-1.11948	0.314394	-3.56075	0.000369791	0.00429495	589.5	695.367	335.494	256.055
ENSG00000151623	NR3C2	365938	46.1494	2.30333	0.733426	3.14051	0.00168654	0.0145155	16.8937	14.2119	34.8565	118.635
ENSG00000151640	DPYSL4	18877	805.37	1.08403	0.284748	3.80697	0.00014068	0.00195936	536.151	496.401	974.893	1214.04
ENSG00000151651	ADAM8	14466	137.372	2.38954	0.442563	5.39932	6.68934e-08	2.98583e-06	53.3484	34.5146	202.604	259.021
ENSG00000151692	RNF144A	150895	1393.43	-1.3317	0.260051	-5.12092	3.04045e-07	1.12894e-05	2009.46	1979.51	770.111	814.629
ENSG00000151725	CENPU	39516	663.417	-1.50154	0.351296	-4.2743	1.91743e-05	0.000370486	819.787	1141.01	447.688	245.18
ENSG00000151729	SLC25A4	7142	534.092	0.82124	0.301452	2.72429	0.00644407	0.0403097	337.873	434.478	670.988	693.028
ENSG00000151849	CENPJ	39848	413.947	-1.29535	0.3144	-4.12005	3.78788e-05	0.000648694	603.726	572.536	267.96	211.566
ENSG00000151883	PARP8	180624	377.977	-0.864988	0.308892	-2.80029	0.00510567	0.0336561	483.692	492.34	267.96	267.918
ENSG00000151952	TMEM132D	831942	59.3369	2.97432	0.606736	4.90217	9.47853e-07	2.86627e-05	10.6697	16.2422	94.7662	115.669
ENSG00000152137	HSPB8	42490	1082.36	1.28536	0.279241	4.60305	4.16354e-06	0.000101547	551.267	708.564	1475.96	1593.67
ENSG00000152217	SETBP1	388338	512.016	-1.11882	0.336189	-3.32794	0.000874921	0.00855544	812.674	589.793	257.067	388.531
ENSG00000152240	HAUS1	24002	805.755	-0.942712	0.341157	-2.76328	0.00572235	0.0367083	792.223	1327.8	660.095	442.905
ENSG00000152253	SPC25	79240	205.656	-1.1893	0.381911	-3.11407	0.00184526	0.0155685	233.844	338.04	135.069	115.669
ENSG00000152268	SPON1	305733	181.103	-1.98881	0.382109	-5.20483	1.9417e-07	7.61393e-06	300.529	278.147	68.6238	77.113
ENSG00000152402	GUCY1A2	344513	1029.22	-0.986334	0.318557	-3.09626	0.00195978	0.0162826	1697.37	1038.48	608.9	772.118
ENSG00000152495	CAMK4	271234	197.306	-1.28727	0.3673	-3.50468	0.000457163	0.00512529	297.862	261.905	118.73	110.726
ENSG00000152520	PAN3	156833	882.673	-1.07732	0.285674	-3.77115	0.000162499	0.00219486	1356.83	1038.48	571.865	563.518
ENSG00000152527	PLEKHH2	130715	60.2665	-1.54328	0.58523	-2.63705	0.0083631	0.0487354	108.475	71.0594	23.9639	37.5679
ENSG00000152583	SPARCL1	57727	35.647	-3.05447	0.801806	-3.80949	0.000139252	0.0019427	82.69	44.6659	4.35707	10.8749
ENSG00000152669	CCNO	2529	18.069	5.18224	1.37661	3.76448	0.000166893	0.00225158	0	2.03027	32.678	37.5679
ENSG00000152684	PELO	16107	1107.77	0.74844	0.281319	2.66047	0.00780318	0.0462464	934.486	718.715	1303.85	1474.04
ENSG00000152689	RASGRP3	128427	1730.94	1.07303	0.290792	3.69004	0.000224215	0.00286814	1339.04	891.288	2198.14	2495.3
ENSG00000152782	PANK1	62471	218.447	-1.27856	0.410613	-3.11379	0.00184701	0.0155685	397.445	221.299	106.748	148.294
ENSG00000152795	HNRNPDL	7578	6173.37	-0.736386	0.260343	-2.82853	0.0046763	0.0314685	7702.62	7728.22	5266.6	3996.03
ENSG00000152804	HHEX	7459	352.775	1.48278	0.319939	4.63456	3.57695e-06	8.96e-05	199.167	172.573	495.616	543.745
ENSG00000152939	MARVELD2	29219	140.553	1.55022	0.450637	3.44007	0.000581563	0.00623268	87.1357	55.8324	161.211	258.032
ENSG00000153044	CENPH	20810	414.462	-1.28045	0.331777	-3.85937	0.000113681	0.0016377	488.138	686.231	267.96	215.521
ENSG00000153066	TXNDC11	63799	639.881	0.800118	0.28279	2.82937	0.00466393	0.0314185	474.801	458.841	840.914	784.971
ENSG00000153071	DAB2	90623	2943.7	0.889581	0.250668	3.54884	0.000386929	0.00446005	2170.39	1957.18	3757.97	3889.26
ENSG00000153162	BMP6	154626	252.122	3.21102	0.379832	8.45378	2.82015e-17	6.66628e-15	42.6787	55.8324	389.957	520.018
ENSG00000153234	NR4A2	17917	94.6998	-1.99737	0.476773	-4.18935	2.79752e-05	0.000501075	140.484	162.422	40.3029	35.5906
ENSG00000153291	SLC25A27	25253	119.466	-1.70787	0.502767	-3.39695	0.000681421	0.00705944	170.715	194.906	80.6057	31.6361
ENSG00000153294	GPR115	36158	11.1271	4.53147	1.57742	2.87271	0.00406969	0.0284353	1.77828	0	13.0712	29.6588
ENSG00000153443	UBALD1	6145	396.119	1.0538	0.352149	2.99248	0.00276717	0.0211256	195.611	319.767	603.454	465.644
ENSG00000153561	RMND5A	57869	1111.45	-0.710591	0.265052	-2.68095	0.00734145	0.0441935	1415.51	1344.04	820.218	866.038
ENSG00000153707	PTPRD	2298478	453.498	-0.967236	0.309803	-3.1221	0.00179567	0.0152206	672.19	527.87	299.548	314.384
ENSG00000153714	LURAP1L	47111	482.579	0.926007	0.317381	2.91766	0.00352674	0.0256119	280.079	385.751	685.149	579.336
ENSG00000153885	KCTD15	19831	2216.87	-0.963912	0.251164	-3.83778	0.000124149	0.00175683	2910.15	2952.01	1496.65	1508.65
ENSG00000153902	LGI4	17939	161.886	-4.81935	0.556063	-8.66692	4.43962e-18	1.22148e-15	252.516	372.554	18.5175	3.95451
ENSG00000153904	DDAH1	259770	3083.65	0.86288	0.25315	3.40858	0.000653031	0.00681157	2229.07	2147.01	3681.72	4276.8
ENSG00000153914	SREK1	43645	1783.71	-0.886315	0.287488	-3.08296	0.00204952	0.0168366	2759	1870.89	1185.12	1319.82
ENSG00000153993	SEMA3D	191303	153.74	-1.3231	0.499283	-2.65001	0.00804904	0.0474145	324.536	114.71	82.7842	92.931
ENSG00000154027	AK5	277916	223.396	1.28719	0.385525	3.33879	0.000841436	0.00828745	107.586	152.27	374.708	259.021
ENSG00000154102	C16orf74	61046	175.41	2.47457	0.400432	6.17976	6.4199e-10	4.66429e-08	46.2353	60.9081	324.601	269.895
ENSG00000154122	ANKH	166978	587.507	-1.05788	0.286158	-3.69686	0.000218286	0.00280728	796.669	790.79	388.868	373.701
ENSG00000154133	ROBO4	14810	1633.6	1.21602	0.261399	4.65196	3.2879e-06	8.32289e-05	907.812	1058.79	2272.21	2295.59
ENSG00000154188	ANGPT1	248563	242.301	-3.31458	0.470387	-7.0465	1.83471e-12	2.18382e-10	633.067	247.693	37.0351	51.4086
ENSG00000154237	LRRK1	150898	193.63	-1.06165	0.387139	-2.7423	0.00610109	0.0386249	309.421	214.193	115.462	135.442
ENSG00000154258	ABCA9	86577	38.8012	-2.47856	0.713154	-3.4755	0.000509905	0.00560062	73.7986	57.8627	8.71413	14.8294
ENSG00000154277	UCHL1	12043	5900.07	1.09352	0.251948	4.34027	1.42306e-05	0.000289156	3456.98	4073.74	8447.26	7622.32
ENSG00000154358	OBSCN	170747	371.436	-1.49935	0.342755	-4.37442	1.21756e-05	0.000254563	657.963	439.553	178.64	209.589
ENSG00000154370	TRIM11	13168	382.01	0.866315	0.312988	2.76788	0.00564216	0.0362885	256.072	285.253	525.026	461.689
ENSG00000154429	CCSAP	22284	331.284	-0.992379	0.344793	-2.87819	0.00399963	0.0280274	525.482	356.312	208.05	235.293
ENSG00000154529	CNTNAP3B	239148	44.0015	2.15688	0.64566	3.34058	0.000836029	0.00825357	16.0045	16.2422	68.6238	75.1357
ENSG00000154548	SRSF12	22123	206.958	-1.61451	0.372208	-4.33765	1.44012e-05	0.000291199	346.764	277.132	110.016	93.9196
ENSG00000154589	LY96	37736	108.77	1.82447	0.459521	3.97037	7.17623e-05	0.00110799	47.1244	48.7265	140.515	198.714
ENSG00000154639	CXADR	81198	272.022	2.09482	0.416686	5.02734	4.97332e-07	1.69994e-05	136.038	70.0443	333.316	548.688
ENSG00000154642	C21orf91	30420	242.071	-1.22414	0.36844	-3.32249	0.000892193	0.00867536	386.776	291.344	123.087	167.078
ENSG00000154856	APCDD1	35321	59.6154	-1.64734	0.600669	-2.74251	0.0060972	0.0386149	63.1289	117.756	23.9639	33.6133
ENSG00000154917	RAB6B	71598	414.291	1.12372	0.314426	3.57388	0.000351724	0.00413374	253.405	267.996	501.063	634.699
ENSG00000154920	EME1	8264	114.006	-1.35468	0.473269	-2.8624	0.00420449	0.0291078	152.043	175.618	83.8735	44.4883
ENSG00000154930	ACSS1	52749	131.543	-1.84016	0.477006	-3.85772	0.000114448	0.0016445	186.719	224.345	79.5164	35.5906
ENSG00000154978	VOPP1	136933	2287.49	1.40554	0.252532	5.56577	2.60999e-08	1.25511e-06	1275.03	1232.37	3199.18	3443.39
ENSG00000155111	CDK19	205981	765.68	-1.10399	0.276853	-3.98763	6.67367e-05	0.00104287	1051.85	1038.48	466.206	506.177
ENSG00000155130	MARCKS	6108	13471.9	-0.740049	0.240352	-3.07903	0.00207677	0.0169905	17171.1	16535.5	10262	9918.9
ENSG00000155366	RHOC	6329	7139.31	1.0315	0.303005	3.40424	0.000663477	0.00690337	3614.35	5766.98	11144.3	8031.61
ENSG00000155465	SLC7A7	56599	534.62	1.07939	0.293758	3.67441	0.000238397	0.00301736	345.875	341.085	676.434	775.084
ENSG00000155760	FZD7	3851	550.1	-1.14318	0.293406	-3.89622	9.77039e-05	0.00143965	795.78	718.715	361.636	324.27
ENSG00000155792	DEPTOR	177196	67.5642	-1.93203	0.553167	-3.49267	0.000478226	0.00530824	86.2466	127.907	29.4102	26.693
ENSG00000155849	ELMO1	594892	451.495	1.49273	0.315747	4.72762	2.27163e-06	6.04195e-05	224.952	248.708	574.043	758.278
ENSG00000155893	ACPL2	66181	318.776	-1.73233	0.345818	-5.00938	5.4605e-07	1.82194e-05	577.052	403.008	143.783	151.26
ENSG00000155966	AFF2	500055	100.512	-2.58903	0.54806	-4.72399	2.31264e-06	6.13161e-05	231.176	113.695	19.6068	37.5679
ENSG00000155974	GRIP1	456756	32.932	1.92035	0.727519	2.63959	0.00830053	0.0484549	13.3371	14.2119	46.8385	57.3404
ENSG00000156011	PSD3	557430	527.246	-0.885798	0.329623	-2.68731	0.00720307	0.0435951	831.346	537.006	333.316	407.315
ENSG00000156049	GNA14	225229	181.353	1.32885	0.413211	3.21592	0.00130028	0.0117012	111.142	95.4227	190.622	328.224
ENSG00000156110	ADK	558102	1156.67	0.759084	0.26869	2.82513	0.00472607	0.0317115	795.78	922.757	1504.28	1403.85
ENSG00000156253	RWDD2B	14995	100.435	10.1664	1.51403	6.71478	1.88353e-11	1.84862e-09	0	0	217.853	183.885
ENSG00000156265	MAP3K7CL	98419	90.9387	2.40698	0.515006	4.67368	2.95847e-06	7.55739e-05	21.3394	36.5448	175.372	130.499
ENSG00000156299	TIAM1	441557	623.641	-0.936993	0.299738	-3.12604	0.00177176	0.0150559	871.357	767.442	370.351	485.416
ENSG00000156384	SFR1	4328	105.155	-1.28567	0.454199	-2.83063	0.00464563	0.0313501	129.814	168.512	60.9989	61.2949
ENSG00000156398	SFXN2	28955	161.671	-1.06593	0.389208	-2.73872	0.00616794	0.0389893	207.17	230.436	112.194	96.8855
ENSG00000156463	SH3RF2	145213	125.835	1.26224	0.42156	2.9942	0.00275163	0.0210463	72.0203	76.1351	163.39	191.794
ENSG00000156531	PHF6	55538	1242.96	-0.793142	0.297929	-2.66218	0.00776357	0.0460899	1836.96	1315.61	783.183	1036.08
ENSG00000156599	ZDHHC5	33441	2592.05	0.681302	0.255392	2.66767	0.00763799	0.0454568	2056.58	1925.71	2957.36	3428.56
ENSG00000156711	MAPK13	12257	209.471	1.5593	0.362795	4.29802	1.72332e-05	0.000341066	114.699	97.4529	320.244	305.486
ENSG00000156787	TBC1D31	110186	214.369	-1.06993	0.37354	-2.86431	0.00417914	0.0289829	315.645	264.95	161.211	115.669
ENSG00000156802	ATAD2	96501	701.588	-1.45825	0.294212	-4.95645	7.17923e-07	2.264e-05	1120.32	936.969	413.921	335.145
ENSG00000156804	FBXO32	43318	95.4127	-3.3093	0.523248	-6.32453	2.54007e-10	2.02038e-08	160.045	186.785	13.0712	21.7498
ENSG00000156860	FBRS	12384	1157.4	0.838322	0.26912	3.11505	0.00183913	0.015534	766.438	894.334	1433.47	1535.34
ENSG00000156876	SASS6	49393	132.814	-1.12482	0.422863	-2.66	0.00781407	0.0462751	209.837	154.3	86.052	81.0675
ENSG00000156970	BUB1B	60114	470.113	-1.46758	0.310313	-4.72937	2.25215e-06	6.0092e-05	777.997	602.99	248.353	251.111
ENSG00000156976	EIF4A2	6696	8674.81	-0.646825	0.244118	-2.64964	0.0080577	0.0474145	10571.9	10603.1	7135.78	6388.51
ENSG00000157020	SEC13	28048	3803.68	0.800376	0.269152	2.97369	0.00294242	0.0221559	2456.69	3093.12	5383.15	4281.75
ENSG00000157214	STEAP2	70548	19.885	2.96121	1.1168	2.65151	0.00801333	0.047255	8.8914	0	37.0351	33.6133
ENSG00000157216	SSBP3	188048	2100.76	-0.911318	0.269396	-3.38282	0.000717461	0.00734095	2382.89	3103.27	1523.88	1392.98
ENSG00000157227	MMP14	12471	13113	0.947334	0.260314	3.63919	0.000273494	0.00336629	9937.03	7974.9	15585.2	18955
ENSG00000157240	FZD1	4341	230.536	-1.5621	0.367563	-4.24988	2.13888e-05	0.000404243	296.973	391.842	128.533	104.795
ENSG00000157322	CLEC18A	13332	38.1182	-2.4765	0.746639	-3.31687	0.000910325	0.00879562	63.1289	65.9838	17.4283	5.93177
ENSG00000157456	CCNB2	19968	732.828	-1.47716	0.295382	-5.00085	5.70795e-07	1.87836e-05	986.056	1170.45	435.707	339.099
ENSG00000157483	MYO1E	237987	2001.3	0.782634	0.271948	2.87788	0.00400361	0.0280319	1642.24	1300.39	2298.35	2764.2
ENSG00000157514	TSC22D3	64122	646.859	-1.07806	0.283371	-3.80442	0.00014214	0.00197308	898.92	856.774	431.35	400.394
ENSG00000157542	KCNJ6	309072	95.1035	-1.51787	0.465395	-3.26147	0.00110834	0.0102656	137.817	144.149	49.017	49.4314
ENSG00000157554	ERG	281756	1474.72	1.11942	0.264311	4.23524	2.2831e-05	0.00042553	992.28	866.925	1917.11	2122.58
ENSG00000157613	CREB3L1	43761	1302.46	1.17142	0.337259	3.47337	0.00051397	0.0056342	548.599	1053.71	2022.77	1584.77
ENSG00000157637	SLC38A10	50548	1568.42	1.06529	0.260521	4.0891	4.33059e-05	0.000724629	1028.73	999.908	1989	2256.05
ENSG00000157741	UBN2	77881	446.007	-1.01662	0.3186	-3.1909	0.00141831	0.0125414	687.305	506.552	277.763	312.406
ENSG00000157766	ACAN	71912	162.871	-10.7363	1.49851	-7.16462	7.80019e-13	1.007e-10	273.855	377.63	0	0
ENSG00000157796	WDR19	103407	508.651	-0.791982	0.294204	-2.69195	0.00710359	0.043133	656.185	633.444	391.047	353.929
ENSG00000157881	PANK4	18068	550.645	0.840897	0.289397	2.90568	0.00366453	0.0262828	406.337	382.706	725.451	688.085
ENSG00000157916	RER1	13617	2668.34	0.912284	0.256675	3.55424	0.00037907	0.00438754	1811.18	1892.21	3789.56	3180.42
ENSG00000158008	EXTL1	16581	45.6564	-2.3312	0.686428	-3.39613	0.000683467	0.0070719	100.473	51.7719	18.5175	11.8635
ENSG00000158089	GALNT14	244736	50.1957	3.82544	0.693812	5.51366	3.51448e-08	1.65684e-06	7.11312	6.09081	82.7842	104.795
ENSG00000158109	TPRG1L	5126	1740	1.30107	0.263875	4.93063	8.19666e-07	2.53342e-05	1081.19	927.833	2321.23	2629.75
ENSG00000158164	TMSB15A	3109	388.119	-1.89155	0.333766	-5.66729	1.45071e-08	7.58481e-07	533.484	689.276	187.354	142.362
ENSG00000158246	FAM46B	7817	175.322	1.31147	0.398072	3.29455	0.000985784	0.0093683	81.8009	119.786	272.317	227.384
ENSG00000158321	AUTS2	1194150	648.052	-1.02364	0.284809	-3.59414	0.000325468	0.00386577	912.257	825.304	411.743	442.905
ENSG00000158373	HIST1H2BD	13229	207.041	1.12332	0.359302	3.12638	0.0017697	0.0150522	123.59	137.043	278.852	288.679
ENSG00000158402	CDC25C	53091	196.794	-2.11092	0.429987	-4.90927	9.14167e-07	2.78448e-05	247.181	391.842	94.7662	53.3859
ENSG00000158406	HIST1H4H	4480	98.2215	1.91907	0.475252	4.038	5.39084e-05	0.000869111	43.5678	38.5751	131.801	178.942
ENSG00000158636	C11orf30	108103	530.6	-0.924848	0.326123	-2.83588	0.00456991	0.0310098	842.904	547.158	339.851	392.485
ENSG00000158769	F11R	26138	1188.22	0.944968	0.27118	3.48465	0.000492782	0.00544461	738.875	886.213	1495.56	1632.22
ENSG00000158792	SPATA2L	5363	154.818	1.06364	0.390632	2.72286	0.0064719	0.0404127	104.918	95.4227	211.318	207.612
ENSG00000158813	EDA	423409	100.922	2.07864	0.467218	4.44898	8.62783e-06	0.000191536	42.6787	34.5146	152.497	173.999
ENSG00000158856	DMTN	33533	204.897	1.06716	0.359201	2.97093	0.00296901	0.0222848	129.814	135.013	269.049	285.713
ENSG00000158859	ADAMTS4	14749	91.5603	-1.33148	0.503688	-2.64346	0.00820636	0.0480364	164.491	97.4529	58.8204	45.4769
ENSG00000158887	MPZ	5238	317.563	-3.70402	0.36219	-10.2267	1.50514e-24	9.35585e-22	529.927	649.686	50.1063	40.5337
ENSG00000159069	FBXW5	4262	1631.74	1.28445	0.257369	4.9907	6.01598e-07	1.96051e-05	914.036	985.696	2326.67	2300.54
ENSG00000159086	PAXBP1	37960	871.727	-1.0218	0.292488	-3.49347	0.000476782	0.00530273	1274.14	1061.83	654.649	496.291
ENSG00000159166	LAD1	26365	101.718	1.66596	0.459671	3.62425	0.000289797	0.00351675	49.7918	47.7113	138.337	171.033
ENSG00000159200	RCAN1	102002	4479.42	1.35245	0.252397	5.35843	8.39482e-08	3.65001e-06	2722.55	2319.58	6170.69	6704.87
ENSG00000159228	CBR1	3226	331.294	1.32586	0.374539	3.53999	0.000400142	0.00457777	139.595	238.557	555.526	391.497
ENSG00000159259	CHAF1B	33638	295.188	-1.14387	0.346024	-3.30576	0.000947194	0.00910989	352.988	459.856	204.782	163.124
ENSG00000159314	ARHGAP27	40513	87.9569	1.90236	0.535338	3.55356	0.000380048	0.00439582	50.681	23.3481	117.641	160.158
ENSG00000159348	CYB5R1	5412	1039.12	1.44727	0.281765	5.13645	2.79973e-07	1.05354e-05	627.733	487.265	1438.92	1602.57
ENSG00000159363	ATP13A2	25971	1569.73	0.821794	0.263287	3.12128	0.00180065	0.0152474	1088.31	1180.6	1852.84	2157.19
ENSG00000159388	BTG2	4112	1175.81	1.12045	0.316123	3.54433	0.000393606	0.00452148	834.013	647.656	1226.51	1995.05
ENSG00000159399	HK2	59379	996.686	1.30276	0.27781	4.68939	2.74019e-06	7.07516e-05	603.726	546.142	1278.8	1558.08
ENSG00000159713	TPPP3	3727	92.83	-3.55651	0.55151	-6.44867	1.12832e-10	9.47971e-09	128.036	214.193	15.2497	13.8408
ENSG00000159720	ATP6V0D1	43224	2041.46	1.22207	0.277203	4.40858	1.04052e-05	0.000225621	1314.15	1135.94	2423.62	3292.13
ENSG00000159733	ZFYVE28	149082	53.6791	1.81004	0.608921	2.97254	0.00295347	0.0222079	21.3394	26.3935	63.1775	103.806
ENSG00000159792	PSKH1	36407	815.78	0.777803	0.294007	2.64552	0.00815652	0.0478294	650.85	551.218	885.574	1175.48
ENSG00000159840	ZYX	10032	5475.53	0.701679	0.252525	2.77865	0.00545855	0.0353595	3767.28	4572.17	6898.32	6664.34
ENSG00000159884	CCDC107	3208	99.6236	1.58789	0.490823	3.23516	0.00121575	0.0110891	42.6787	56.8475	186.265	112.704
ENSG00000159921	GNE	62616	499.909	-0.832051	0.308555	-2.69661	0.00700502	0.0427821	722.871	557.309	382.333	337.122
ENSG00000160072	ATAD3B	26086	761.121	1.38828	0.28105	4.93962	7.82733e-07	2.44175e-05	408.115	433.462	1179.68	1023.23
ENSG00000160087	UBE2J2	19977	1283.27	1.02781	0.276807	3.71308	0.000204749	0.00266586	729.095	960.317	1747.18	1696.49
ENSG00000160191	PDE9A	121874	208.592	-1.884	0.371863	-5.06637	4.05467e-07	1.44786e-05	296.084	360.373	95.8554	82.0561
ENSG00000160213	CSTB	3934	3673.29	1.14044	0.315741	3.61196	0.00030389	0.00365343	1638.68	2946.94	5636.95	4470.58
ENSG00000160214	RRP1	15781	900.397	0.809715	0.285891	2.83225	0.00462217	0.0312054	602.837	705.519	1279.89	1013.34
ENSG00000160223	ICOSLG	17976	313.568	1.21647	0.328317	3.70516	0.000211258	0.00273155	203.613	173.588	461.849	415.224
ENSG00000160256	FAM207A	36980	369.4	1.49315	0.31946	4.67398	2.95424e-06	7.55739e-05	212.504	174.603	567.508	522.984
ENSG00000160284	SPATC1L	23329	409.745	0.892791	0.335579	2.66045	0.00780372	0.0462464	248.959	324.843	625.239	439.939
ENSG00000160298	C21orf58	23695	125.847	-1.2651	0.430779	-2.93677	0.00331651	0.024402	156.489	198.966	81.695	66.2381
ENSG00000160307	S100B	6247	259.57	-6.14898	0.542206	-11.3407	8.25037e-30	9.23107e-27	395.667	628.368	4.35707	9.88628
ENSG00000160326	SLC2A6	8043	719.668	1.74706	0.2909	6.00572	1.90488e-09	1.25371e-07	300.529	360.373	1201.46	1016.31
ENSG00000160352	ZNF714	43109	264.544	-1.55713	0.375018	-4.15216	3.29348e-05	0.000574579	487.249	302.51	123.087	145.328
ENSG00000160439	RDH13	32184	170.759	1.14238	0.396352	2.88222	0.00394879	0.0278105	116.477	96.4378	198.246	271.873
ENSG00000160446	ZDHHC12	3259	303.404	0.99017	0.343675	2.88113	0.00396256	0.0278375	168.047	238.557	420.457	386.553
ENSG00000160570	DEDD2	21543	282.747	1.104	0.368812	2.99339	0.00275899	0.0210761	136.038	223.33	422.635	348.986
ENSG00000160588	MPZL3	25657	165.607	1.54109	0.429465	3.5884	0.000332713	0.00393747	110.253	58.8778	224.389	268.907
ENSG00000160685	ZBTB7B	15872	414.055	1.34561	0.345795	3.89135	9.96897e-05	0.00146323	275.633	191.86	485.813	702.914
ENSG00000160712	IL6R	64258	249.73	1.17064	0.403561	2.90078	0.00372233	0.0265724	197.389	109.635	276.674	415.224
ENSG00000160746	ANO10	336736	1110.67	0.937047	0.265452	3.53001	0.00041555	0.00472338	762.882	761.351	1519.53	1398.91
ENSG00000160781	PAQR6	4676	139.247	-3.21024	0.474735	-6.76217	1.3594e-11	1.36616e-09	192.943	309.616	32.678	21.7498
ENSG00000160789	LMNA	57517	10828.1	1.09069	0.26149	4.17107	3.03178e-05	0.000536922	6018.59	7820.6	15819.4	13653.9
ENSG00000160801	PTH1R	26052	50.3893	-2.50636	0.632835	-3.96052	7.47867e-05	0.00114625	72.9095	98.4681	16.339	13.8408
ENSG00000160877	NACC1	23039	1674.6	0.690814	0.260767	2.64916	0.00806912	0.0474174	1201.23	1361.3	1973.75	2162.13
ENSG00000160963	COL26A1	196204	36.2162	-4.02178	0.848776	-4.73833	2.15487e-06	5.805e-05	69.3529	66.9989	6.5356	1.97726
ENSG00000161011	SQSTM1	31691	3403.88	1.52232	0.300009	5.07424	3.89038e-07	1.39513e-05	1887.64	1628.28	3796.09	6303.49
ENSG00000161013	MGAT4B	9356	4206.07	1.02847	0.248104	4.1453	3.39373e-05	0.000589617	2620.29	2914.45	5514.96	5774.58
ENSG00000161036	LRWD1	8240	417.029	1.30083	0.310166	4.19396	2.74121e-05	0.000493095	217.839	263.935	599.097	587.245
ENSG00000161040	FBXL13	261979	100.122	2.01446	0.483875	4.16318	3.13844e-05	0.000552701	40.9004	38.5751	125.266	195.748
ENSG00000161091	MFSD12	36030	925.611	0.781424	0.273006	2.8623	0.00420583	0.0291078	633.067	728.867	1170.96	1169.55
ENSG00000161179	YDJC	1976	284.062	1.74132	0.457531	3.80591	0.000141282	0.00196612	63.1289	198.966	430.26	443.894
ENSG00000161203	AP2M1	9403	13427.1	0.810183	0.243892	3.32189	0.000894099	0.00868218	9209.71	10296.5	16583	17619.3
ENSG00000161249	DMKN	16439	182.833	1.79158	0.422507	4.24035	2.23167e-05	0.000418016	58.6832	105.574	241.817	325.259
ENSG00000161326	DUSP14	23667	1371.7	1.04108	0.285663	3.64442	0.000267994	0.00331692	737.986	1056.76	1888.79	1803.26
ENSG00000161381	PLXDC1	91092	609.934	-2.20957	0.298213	-7.40934	1.26926e-13	1.93655e-11	916.703	1089.24	233.103	200.691
ENSG00000161513	FDXR	10538	555.65	1.82817	0.290598	6.29104	3.15342e-10	2.46158e-08	242.735	245.663	879.038	855.163
ENSG00000161638	ITGA5	24200	8215.24	1.30363	0.250828	5.19731	2.02189e-07	7.8915e-06	5044.98	4429.03	10839.3	12547.7
ENSG00000161671	EMC10	6952	1167.51	1.48271	0.272219	5.44674	5.13004e-08	2.35239e-06	554.823	676.08	1762.43	1676.71
ENSG00000161677	JOSD2	5356	230.93	1.83723	0.365355	5.02862	4.94031e-07	1.69211e-05	84.4683	117.756	361.636	359.861
ENSG00000161692	DBF4B	43657	228.993	-1.05421	0.36592	-2.88098	0.00396444	0.027839	256.961	361.388	150.319	147.306
ENSG00000161800	RACGAP1	56214	735.947	-1.23235	0.336116	-3.66644	0.000245951	0.00308505	1317.71	747.139	396.493	482.45
ENSG00000161921	CXCL16	6397	384.325	1.56708	0.321433	4.87531	1.08638e-06	3.20434e-05	215.172	172.573	532.651	616.904
ENSG00000161956	SENP3	10096	250.761	1.02059	0.367488	2.77722	0.00548264	0.0354587	184.941	146.179	274.495	397.428
ENSG00000162063	CCNF	29461	479.549	-0.819345	0.306299	-2.67499	0.00747322	0.04481	645.515	578.627	385.6	308.452
ENSG00000162066	AMDHD2	11066	172.924	1.60025	0.383373	4.17412	2.99136e-05	0.000530697	86.2466	85.2713	279.941	240.237
ENSG00000162302	RPS6KA4	13068	828.452	1.16813	0.289823	4.03049	5.56606e-05	0.000892217	461.464	559.339	1020.64	1272.36
ENSG00000162413	KLHL21	23884	737.912	0.99444	0.296736	3.35126	0.000804448	0.00802201	458.796	527.87	840.914	1124.07
ENSG00000162433	AK4	84597	869.153	1.1141	0.288111	3.8669	0.000110228	0.00159478	556.601	542.082	1019.55	1358.37
ENSG00000162434	JAK1	133276	6036.94	0.862392	0.292871	2.94462	0.00323354	0.0239174	5043.2	3525.56	6422.31	9156.67
ENSG00000162437	RAVER2	88138	505.935	-1.1877	0.308404	-3.85113	0.000117576	0.00168081	785.11	621.262	283.209	334.156
ENSG00000162490	DRAXIN	34129	117.766	2.33926	0.530452	4.40993	1.03406e-05	0.0002248	55.1267	22.333	140.515	253.089
ENSG00000162493	PDPN	34493	13.6202	4.75295	1.47651	3.21905	0.00128617	0.0116052	0	2.03027	32.678	19.7726
ENSG00000162512	SDC3	39295	3075.21	-1.05805	0.254804	-4.15239	3.29019e-05	0.000574579	4312.33	3997.6	1838.68	2152.24
ENSG00000162522	KIAA1522	33086	208.219	1.09946	0.371195	2.96194	0.00305705	0.022813	120.034	145.164	248.353	319.327
ENSG00000162576	MXRA8	9089	1085.08	-0.814451	0.291948	-2.78972	0.00527543	0.0344218	1154.99	1612.03	849.628	723.676
ENSG00000162585	C1orf86	28257	635.098	1.00429	0.312071	3.21813	0.00129028	0.0116361	352.988	492.34	947.662	747.403
ENSG00000162599	NFIA	597535	177.376	-1.82347	0.396562	-4.5982	4.26165e-06	0.000103096	271.188	282.207	63.1775	92.931
ENSG00000162607	USP1	15508	855.243	-1.01072	0.300381	-3.36479	0.000766023	0.00775402	1331.04	955.242	510.866	623.824
ENSG00000162618	ELTD1	116955	2431.3	0.918102	0.304505	3.01506	0.00256925	0.0199906	2026.35	1338.96	2632.76	3727.13
ENSG00000162623	TYW3	33527	408.806	-0.93567	0.308927	-3.02877	0.00245549	0.0192662	561.047	512.643	299.548	261.986
ENSG00000162631	NTNG1	343452	228.31	1.49313	0.351666	4.24586	2.17758e-05	0.000409713	123.59	115.725	349.655	324.27
ENSG00000162636	FAM102B	84812	396.439	-1.50823	0.323845	-4.65727	3.20433e-06	8.13589e-05	667.744	505.537	194.979	217.498
ENSG00000162664	ZNF326	40420	1038.86	-0.760988	0.277111	-2.74615	0.00602993	0.0382321	1388.84	1224.25	846.36	695.994
ENSG00000162669	HFM1	144104	19.7301	-3.03377	1.13012	-2.68448	0.00726429	0.0437919	34.6764	35.5297	8.71413	0
ENSG00000162687	KCNT2	383447	29.7076	-2.85411	0.882413	-3.23444	0.00121884	0.0111052	80.0226	24.3632	6.5356	7.90902
ENSG00000162692	VCAM1	19304	796.415	-1.28823	0.293969	-4.38221	1.17481e-05	0.000247699	985.167	1275.01	504.33	421.155
ENSG00000162706	CADM3	31705	70.9284	3.7218	0.596381	6.24064	4.35782e-10	3.29447e-08	8.8914	11.1665	114.373	149.283
ENSG00000162734	PEA15	10040	9793.45	0.808715	0.255181	3.16918	0.00152868	0.0133416	6279.1	7957.64	12861	12076.1
ENSG00000162738	VANGL2	28093	736.208	-0.9732	0.282204	-3.44858	0.000563553	0.00609022	1017.18	933.924	461.849	531.882
ENSG00000162745	OLFML2B	40663	2121.83	-1.08019	0.256542	-4.21058	2.54711e-05	0.000463144	2994.62	2767.26	1442.19	1283.24
ENSG00000162746	FCRLB	6581	97.4345	1.59421	0.466309	3.41878	0.000629031	0.00661468	54.2375	42.6357	141.605	151.26
ENSG00000162769	FLVCR1	41109	225.459	-1.18074	0.410046	-2.87953	0.00398271	0.0279439	368.104	257.844	96.9447	178.942
ENSG00000162772	ATF3	55444	354.236	1.62525	0.316022	5.14283	2.70627e-07	1.02296e-05	174.271	172.573	550.08	520.018
ENSG00000162783	IER5	2340	992.562	0.818827	0.287868	2.84445	0.00444877	0.0303882	614.396	822.259	1356.14	1177.46
ENSG00000162804	SNED1	96729	90.7047	-1.43745	0.493561	-2.91242	0.00358645	0.0258999	158.267	106.589	54.4633	43.4996
ENSG00000162817	C1orf115	9313	211.527	1.1231	0.362943	3.09443	0.00197194	0.0163594	126.258	140.089	261.424	318.338
ENSG00000162878	PKDCC	10509	530.044	-2.35208	0.32419	-7.25525	4.00908e-13	5.56069e-11	829.567	943.06	209.139	138.408
ENSG00000162881	OXER1	1760	16.118	-7.39669	1.81767	-4.06933	4.71479e-05	0.000778056	10.6697	53.8021	0	0
ENSG00000162882	HAAO	25505	39.4433	-2.84886	0.835551	-3.40956	0.000650677	0.00679919	55.1267	83.241	17.4283	1.97726
ENSG00000162909	CAPN2	74426	15848.8	0.815795	0.250639	3.25486	0.00113449	0.0104501	12418.6	10548.3	18846.5	21581.7
ENSG00000162944	RFTN2	107822	303.845	-2.32202	0.337598	-6.87805	6.06753e-12	6.654e-10	481.025	531.931	93.6769	108.749
ENSG00000162998	FRZB	33889	384.193	-5.61712	0.448674	-12.5194	5.84967e-36	9.81751e-33	802.004	704.503	6.5356	23.7271
ENSG00000163006	CCDC138	98721	202.307	-1.27439	0.371716	-3.42839	0.000607182	0.00643329	272.966	299.465	133.98	102.817
ENSG00000163017	ACTG2	27552	325.313	1.15313	0.336037	3.43157	0.00060009	0.00638343	226.731	176.633	494.527	403.36
ENSG00000163029	SMC6	136431	1385.19	-0.707539	0.262576	-2.6946	0.00704725	0.0429151	1819.18	1617.11	1077.28	1027.18
ENSG00000163083	INHBB	5666	53.6989	-1.71278	0.603897	-2.83622	0.00456515	0.0309939	71.1312	93.3924	30.4995	19.7726
ENSG00000163092	XIRP2	371267	65.3725	2.50186	0.593597	4.21475	2.50053e-05	0.00045715	24.8959	14.2119	84.9628	137.419
ENSG00000163162	RNF149	37483	1359.29	0.777359	0.259672	2.99362	0.00275693	0.0210699	999.393	1003.97	1758.08	1675.72
ENSG00000163297	ANTXR2	224306	1668.21	0.806877	0.287005	2.81137	0.00493315	0.0328052	1392.39	1034.42	1849.57	2396.43
ENSG00000163344	PMVK	12258	367.414	0.85328	0.315973	2.70048	0.00692395	0.0424415	243.624	280.177	446.599	499.257
ENSG00000163346	PBXIP1	12048	1942.06	0.709762	0.263505	2.69354	0.00706974	0.0430053	1550.66	1396.83	2185.07	2635.68
ENSG00000163347	CLDN1	16775	281.642	2.49278	0.350334	7.11543	1.11567e-12	1.39734e-10	90.6922	79.1805	424.814	531.882
ENSG00000163359	COL6A3	90373	4982.59	-1.89568	0.268203	-7.06807	1.57106e-12	1.9246e-10	9109.24	6599.39	2057.62	2164.11
ENSG00000163449	TMEM169	20918	207.859	-1.05987	0.365054	-2.90332	0.00369226	0.0264243	304.086	257.844	124.176	145.328
ENSG00000163453	IGFBP7	79613	1881.07	-1.06422	0.306529	-3.47184	0.000516896	0.00566258	2285.98	2803.8	1514.08	920.413
ENSG00000163466	ARPC2	37263	10883.8	0.716339	0.240202	2.98224	0.00286149	0.0216995	8250.33	8221.58	13501.5	13562
ENSG00000163507	KIAA1524	39776	411.398	-0.898284	0.31397	-2.86105	0.00422238	0.0291983	574.384	496.401	314.798	260.009
ENSG00000163513	TGFBR2	87641	13096	1.18923	0.375916	3.16356	0.00155855	0.013581	10904.4	5064.51	12520	23895.1
ENSG00000163520	FBLN2	106099	366.667	-1.79424	0.360108	-4.98252	6.27627e-07	2.01791e-05	661.52	477.113	126.355	201.68
ENSG00000163535	SGOL2	73775	433.576	-1.28487	0.333933	-3.84768	0.00011924	0.00169881	579.719	649.686	307.173	197.726
ENSG00000163545	NUAK2	19697	514.405	1.51468	0.306085	4.94855	7.477e-07	2.34117e-05	238.289	295.404	700.398	823.527
ENSG00000163629	PTPN13	220857	1485.65	-1.43885	0.301755	-4.76827	1.85814e-06	5.10396e-05	2676.31	1664.82	779.915	821.55
ENSG00000163661	PTX3	6840	2557.55	0.949064	0.305662	3.10495	0.00190311	0.0159222	2167.72	1322.72	2956.27	3783.48
ENSG00000163694	RBM47	207621	86.7259	1.9992	0.522125	3.82897	0.000128682	0.00181332	40.9004	28.4238	104.57	173.01
ENSG00000163714	U2SURP	96229	2585.8	-0.758826	0.251928	-3.01208	0.00259468	0.0201232	3387.62	3113.42	1983.55	1858.62
ENSG00000163735	CXCL5	3138	356.926	1.02579	0.333106	3.07947	0.00207366	0.0169767	248.959	221.299	400.85	556.597
ENSG00000163762	TM4SF18	15917	3098.44	0.795423	0.281897	2.82168	0.00477724	0.0319683	2659.42	1870.89	3530.31	4333.16
ENSG00000163781	TOPBP1	63719	1204.78	-0.929635	0.27701	-3.35596	0.000790896	0.00793803	1778.28	1381.6	859.431	799.8
ENSG00000163808	KIF15	111660	346.428	-2.11957	0.321058	-6.60183	4.06121e-11	3.70431e-09	561.047	565.43	130.712	128.522
ENSG00000163814	CDCP1	64145	165.507	2.42141	0.430687	5.6222	1.88538e-08	9.48894e-07	61.3506	42.6357	218.943	339.099
ENSG00000163815	CLEC3B	34524	12.8695	-3.48824	1.28734	-2.70964	0.00673558	0.0416673	17.7828	29.4389	3.2678	0.988628
ENSG00000163840	DTX3L	10966	899.184	-0.764603	0.275466	-2.77567	0.00550887	0.0356146	1223.46	1040.51	664.453	668.312
ENSG00000163898	LIPH	46352	177.194	2.1599	0.438125	4.92988	8.22821e-07	2.53849e-05	74.6877	54.8173	202.604	376.667
ENSG00000163902	RPN1	61102	5800.92	0.740522	0.245119	3.02107	0.00251883	0.0196713	4524.83	4163.07	7070.43	7445.36
ENSG00000163918	RFC4	17179	476.655	-1.00981	0.317936	-3.17613	0.00149254	0.0130874	552.156	721.761	352.922	279.782
ENSG00000163946	FAM208A	63105	1578.29	-0.781118	0.2754	-2.8363	0.00456396	0.0309939	2232.63	1758.21	1059.86	1262.48
ENSG00000163956	LRPAP1	26184	2908.42	1.69477	0.259122	6.54045	6.13355e-11	5.41786e-09	1508.87	1236.43	4265.57	4622.82
ENSG00000163975	MFI2	41196	258.653	1.75624	0.366148	4.79654	1.61426e-06	4.51535e-05	92.4705	144.149	408.475	389.519
ENSG00000164035	EMCN	484786	326.506	-1.08289	0.391721	-2.76444	0.00570202	0.0365954	558.38	328.904	155.765	262.975
ENSG00000164039	BDH2	20449	462.512	-1.19252	0.303828	-3.92498	8.6736e-05	0.00130555	640.181	646.641	307.173	256.055
ENSG00000164054	SHISA5	33063	6011.01	1.02821	0.244636	4.20302	2.63377e-05	0.00047632	3935.33	3975.27	7704.38	8429.04
ENSG00000164056	SPRY1	6961	1800.54	-1.56883	0.265648	-5.90565	3.51265e-09	2.17538e-07	2906.6	2479.97	839.824	975.776
ENSG00000164077	MON1A	21305	301.917	1.01163	0.340572	2.9704	0.00297415	0.0223068	175.161	225.36	443.331	363.815
ENSG00000164093	PITX2	24701	161.421	2.52442	0.404176	6.24584	4.21536e-10	3.21575e-08	48.9027	46.6962	250.531	299.554
ENSG00000164100	NDST3	225031	29.6866	-2.45506	0.827501	-2.96684	0.0030088	0.0225411	49.7918	50.7567	4.35707	13.8408
ENSG00000164104	HMGB2	3431	2598.68	-1.81096	0.342067	-5.29417	1.1956e-07	4.94232e-06	3048.86	5040.14	1479.22	826.493
ENSG00000164106	SCRG1	21680	55.7842	-3.12618	0.656867	-4.75923	1.94337e-06	5.28757e-05	70.242	129.937	13.0712	9.88628
ENSG00000164109	MAD2L1	11467	622.02	-1.0732	0.299447	-3.58393	0.000338466	0.00399751	957.603	728.867	383.422	418.19
ENSG00000164116	GUCY1A3	65639	176.735	-1.36056	0.415241	-3.27655	0.00105085	0.00982529	321.869	186.785	102.391	95.8969
ENSG00000164118	CEP44	49704	336.889	-0.899275	0.325967	-2.75879	0.0058016	0.0370785	473.022	404.024	255.978	214.532
ENSG00000164124	TMEM144	53808	159.899	1.54067	0.436282	3.53137	0.000413415	0.00470396	108.475	54.8173	233.103	243.202
ENSG00000164142	FAM160A1	254417	12.1666	3.6234	1.37714	2.6311	0.00851078	0.0493902	3.55656	0	17.4283	27.6816
ENSG00000164161	HHIP	99251	27.8251	2.87013	0.832442	3.44784	0.000565084	0.00609891	5.33484	8.12108	42.4814	55.3632
ENSG00000164180	TMEM161B	79844	244.925	-1.10799	0.366484	-3.02331	0.00250028	0.0195719	400.113	269.011	151.408	159.169
ENSG00000164181	ELOVL7	92599	98.3352	1.83341	0.502008	3.65215	0.000260057	0.00322582	51.5701	34.5146	115.462	191.794
ENSG00000164199	GPR98	634878	55.0761	-2.09864	0.646932	-3.24399	0.00117868	0.0107744	99.5836	79.1805	10.8927	30.6475
ENSG00000164237	CMBL	32152	1264.87	0.809702	0.287485	2.8165	0.00485497	0.032398	774.441	1063.86	1468.33	1752.84
ENSG00000164251	F2RL1	16383	1288.54	1.35758	0.279924	4.84982	1.23576e-06	3.5944e-05	743.321	703.488	1583.79	2123.57
ENSG00000164283	ESM1	44808	6340.63	0.984674	0.242741	4.05649	4.9816e-05	0.0008125	4311.44	4202.66	8573.62	8274.82
ENSG00000164306	PRIMPOL	45351	190.876	-1.1694	0.381991	-3.06133	0.00220354	0.0177884	254.294	274.086	137.248	97.8742
ENSG00000164330	EBF1	403842	601.218	-1.09272	0.304341	-3.59043	0.00033013	0.00391284	819.787	817.183	446.599	321.304
ENSG00000164434	FABP7	4600	97.3051	-3.56898	0.616234	-5.7916	6.97202e-09	3.92656e-07	88.914	270.026	17.4283	12.8522
ENSG00000164442	CITED2	2365	4172.22	0.915853	0.335709	2.72812	0.00636969	0.0399337	3740.61	2040.42	4262.3	6645.56
ENSG00000164484	TMEM200A	77330	232.342	1.32107	0.373538	3.53664	0.000405252	0.00462677	161.823	103.544	327.869	336.133
ENSG00000164488	DACT2	26925	16.1562	-3.90289	1.2915	-3.02198	0.00251124	0.0196303	16.0045	44.6659	0	3.95451
ENSG00000164535	DAGLB	75065	543.766	1.13089	0.293554	3.85241	0.00011696	0.00167629	316.534	365.448	762.486	730.596
ENSG00000164543	STK17A	44029	1085.98	0.840458	0.269939	3.11351	0.00184878	0.0155685	836.68	719.73	1429.12	1358.37
ENSG00000164611	PTTG1	6920	945.72	-1.16335	0.408867	-2.8453	0.00443692	0.0303195	851.796	1763.29	804.968	362.826
ENSG00000164619	BMPER	250962	51.6373	1.92652	0.619417	3.11022	0.00186948	0.0157113	26.6742	16.2422	69.7131	93.9196
ENSG00000164626	KCNK5	40478	34.9373	-4.45678	0.950252	-4.6901	2.73069e-06	7.06151e-05	72.9095	60.9081	0	5.93177
ENSG00000164647	STEAP1	10455	76.3442	1.86342	0.525425	3.54651	0.000390374	0.00449359	37.3439	28.4238	100.213	139.397
ENSG00000164674	SYTL3	114863	98.3807	2.29838	0.470748	4.8824	1.04801e-06	3.10756e-05	32.009	34.5146	157.944	169.055
ENSG00000164684	ZNF704	246331	351.499	-1.58559	0.344751	-4.59924	4.24025e-06	0.000102987	579.719	475.083	141.605	209.589
ENSG00000164692	COL1A2	36672	32557.8	-1.01523	0.300124	-3.3827	0.00071778	0.00734095	54676.8	32448.8	19114.4	23991
ENSG00000164713	BRI3	55472	2022.86	1.0562	0.315784	3.3447	0.000823726	0.00816969	983.389	1644.52	3150.16	2313.39
ENSG00000164733	CTSB	26925	18486	1.14286	0.239352	4.77479	1.79894e-06	4.96759e-05	11390.8	11657.8	25742.6	25152.7
ENSG00000164736	SOX17	2954	198.772	1.26555	0.429247	2.94831	0.00319514	0.0236542	97.8054	136.028	189.532	371.724
ENSG00000164754	RAD21	28932	3136.7	-1.10309	0.258322	-4.2702	1.95296e-05	0.000375994	4701.77	3859.54	1908.39	2077.11
ENSG00000164761	TNFRSF11B	28644	60.5554	2.2292	0.649893	3.43011	0.000603344	0.00640587	30.2307	12.1816	65.356	134.453
ENSG00000164867	NOS3	23594	1116.9	1.78992	0.362761	4.93415	8.04985e-07	2.49724e-05	645.515	356.312	1248.3	2217.49
ENSG00000164880	INTS1	35577	1725.45	0.972607	0.264504	3.67709	0.000235909	0.00299264	1246.57	1083.15	2115.36	2456.74
ENSG00000164889	SLC4A2	19318	1137.76	0.958462	0.288404	3.32333	0.000889489	0.00866796	858.909	687.246	1299.49	1705.38
ENSG00000164896	FASTK	4243	916.417	0.878608	0.30358	2.89416	0.00380177	0.0269561	542.375	749.169	1352.87	1021.25
ENSG00000164897	TMUB1	2467	392.037	1.13375	0.335787	3.3764	0.000734403	0.00747452	193.832	297.434	527.205	549.677
ENSG00000164929	BAALC	89596	379.776	-1.01539	0.328266	-3.09318	0.00198024	0.0164201	435.678	580.657	273.406	229.362
ENSG00000164946	FREM1	176330	171.994	-3.71733	0.436506	-8.51609	1.65036e-17	4.01421e-15	366.326	273.071	22.8746	25.7043
ENSG00000164970	FAM219A	60387	1242.84	0.892103	0.263963	3.37965	0.000725786	0.00740478	867.8	873.016	1527.15	1703.41
ENSG00000164985	PSIP1	46954	1941.99	-1.43478	0.254035	-5.64797	1.62354e-08	8.35822e-07	2780.34	2890.09	1066.39	1031.14
ENSG00000165025	SYK	96763	8.65493	6.6318	1.98124	3.3473	0.000816021	0.00810851	0	0	10.8927	23.7271
ENSG00000165029	ABCA1	147236	2589.61	1.02811	0.298774	3.44109	0.000579375	0.00621716	1997.9	1410.02	2840.81	4109.73
ENSG00000165072	MAMDC2	183390	508.266	1.40572	0.333883	4.21023	2.55116e-05	0.000463378	340.541	216.224	655.738	820.561
ENSG00000165185	KIAA1958	182551	171.506	-1.93918	0.386038	-5.02328	5.07951e-07	1.72221e-05	279.19	264.95	69.7131	72.1698
ENSG00000165233	C9orf89	17066	509.643	0.905337	0.327325	2.76586	0.00567722	0.036492	329.871	379.66	806.057	522.984
ENSG00000165238	WNK2	135657	61.0555	-2.09484	0.602435	-3.47729	0.00050651	0.00557427	71.1312	126.892	18.5175	27.6816
ENSG00000165244	ZNF367	32389	110.487	-1.66772	0.45345	-3.67785	0.000235211	0.00298604	192.943	143.134	54.4633	51.4086
ENSG00000165271	NOL6	12490	1319.94	0.869451	0.264384	3.2886	0.00100689	0.00952039	998.504	868.955	1728.67	1683.63
ENSG00000165288	BRWD3	138835	628.76	-1.08799	0.328763	-3.30936	0.000935103	0.00901426	1046.52	663.898	351.833	452.792
ENSG00000165300	SLITRK5	7002	139.927	1.11318	0.406593	2.73782	0.0061848	0.0390811	83.5791	93.3924	204.782	177.953
ENSG00000165304	MELK	104820	809.115	-0.781399	0.292679	-2.66981	0.00758938	0.0452825	942.488	1103.45	676.434	514.086
ENSG00000165338	HECTD2	104491	605.268	-1.35328	0.325088	-4.1628	3.14375e-05	0.000553002	1059.85	680.14	309.352	371.724
ENSG00000165388	ZNF488	18843	87.2658	-1.50699	0.486326	-3.09873	0.00194352	0.0161796	140.484	117.756	41.3921	49.4314
ENSG00000165424	ZCCHC24	63303	915.909	-1.44404	0.292423	-4.93819	7.88493e-07	2.45515e-05	1474.19	1204.96	425.903	558.575
ENSG00000165512	ZNF22	4852	505.29	-0.994081	0.308452	-3.22281	0.00126939	0.0114786	583.276	762.366	356.19	319.327
ENSG00000165606	DRGX	31261	122.064	-2.12674	0.512688	-4.14821	3.35089e-05	0.000583988	200.056	196.936	67.5345	23.7271
ENSG00000165633	VSTM4	101265	446.353	-1.8406	0.306404	-6.00708	1.88891e-09	1.24809e-07	745.988	649.686	194.979	194.76
ENSG00000165644	COMTD1	2062	89.0797	1.85463	0.520358	3.56414	0.000365047	0.00425457	26.6742	50.7567	118.73	160.158
ENSG00000165684	SNAPC4	23221	424.945	0.959732	0.308936	3.10658	0.00189267	0.0158665	259.629	317.737	559.883	562.529
ENSG00000165688	PMPCA	13104	1914.51	0.85321	0.254257	3.3557	0.000791648	0.00793803	1397.73	1330.84	2527.1	2402.37
ENSG00000165716	FAM69B	11481	737.382	1.44459	0.330242	4.37434	1.21798e-05	0.000254563	285.414	507.567	1063.12	1093.42
ENSG00000165795	NDRG2	54110	111.785	-2.87843	0.481742	-5.97505	2.30022e-09	1.48479e-07	223.174	170.543	21.7853	31.6361
ENSG00000165801	ARHGEF40	19971	1472.23	-1.26634	0.258139	-4.90563	9.31287e-07	2.83148e-05	2079.7	2080.01	857.253	871.97
ENSG00000165804	ZNF219	14677	149.16	1.73711	0.41098	4.22674	2.37099e-05	0.000439695	58.6832	79.1805	214.585	244.191
ENSG00000165810	BTNL9	21299	29.255	-4.13955	0.965479	-4.28756	1.80643e-05	0.000353457	35.5656	75.12	4.35707	1.97726
ENSG00000165821	SALL2	16119	326.777	-1.43603	0.37042	-3.87676	0.000105855	0.00153815	563.715	390.827	135.069	217.498
ENSG00000165886	UBTD1	72342	1044.08	1.64665	0.279324	5.89512	3.74404e-09	2.30169e-07	449.905	561.369	1492.29	1672.76
ENSG00000165915	SLC39A13	9365	1346.1	1.38738	0.269981	5.1388	2.76492e-07	1.04278e-05	695.307	793.835	2108.82	1786.45
ENSG00000165929	TC2N	87786	45.3416	2.2217	0.665137	3.34021	0.000837142	0.0082597	17.7828	14.2119	54.4633	94.9083
ENSG00000166004	KIAA1731	68718	356.401	-1.28983	0.317359	-4.06427	4.81832e-05	0.00079313	497.029	514.673	221.121	192.782
ENSG00000166037	CEP57	42729	916.934	-1.07263	0.275011	-3.90033	9.60609e-05	0.00142294	1256.35	1229.33	638.31	543.745
ENSG00000166068	SPRED1	104924	2163.26	-1.01405	0.254024	-3.99195	6.55315e-05	0.00102626	3007.96	2779.44	1386.64	1478.99
ENSG00000166145	SPINT1	14190	721.646	2.47236	0.312643	7.90794	2.61692e-15	5.16702e-13	243.624	196.936	1007.57	1438.45
ENSG00000166165	CKB	3453	720.807	0.843663	0.308708	2.73289	0.00627819	0.0395224	410.783	621.262	957.465	893.72
ENSG00000166166	TRMT61A	7890	219.675	1.13377	0.361259	3.13838	0.00169883	0.0145838	120.923	154.3	314.798	288.679
ENSG00000166228	PCBD1	6505	597.704	1.38529	0.302802	4.57492	4.76403e-06	0.000113572	292.527	369.509	948.751	780.027
ENSG00000166257	SCN3B	26058	114.656	1.56438	0.43879	3.56521	0.000363561	0.00424314	64.0181	51.7719	168.836	173.999
ENSG00000166289	PLEKHF1	10402	167.348	1.72312	0.407825	4.22515	2.3878e-05	0.000441836	60.4615	95.4227	250.531	262.975
ENSG00000166292	TMEM100	12495	70.1996	-2.13612	0.55305	-3.86243	0.000112264	0.00162145	90.6922	138.058	28.3209	23.7271
ENSG00000166311	SMPD1	4574	883.905	1.4634	0.288882	5.06573	4.06842e-07	1.44969e-05	532.595	408.084	1206.91	1388.03
ENSG00000166317	SYNPO2L	18923	32.8156	6.07069	1.24142	4.89013	1.00767e-06	3.01458e-05	0	2.03027	71.8916	57.3404
ENSG00000166342	NETO1	125833	58.9142	2.18224	0.573903	3.80246	0.000143264	0.00198219	22.2285	20.3027	89.3198	103.806
ENSG00000166387	PPFIBP2	143830	230.196	-1.0483	0.350768	-2.98857	0.00280283	0.021343	327.203	293.374	156.854	143.351
ENSG00000166396	SERPINB7	52436	190.313	3.39914	0.415533	8.18018	2.8341e-16	6.17723e-14	37.3439	28.4238	294.102	401.383
ENSG00000166401	SERPINB8	35120	535.622	0.980225	0.297065	3.2997	0.000967874	0.0092347	388.554	331.949	752.683	669.301
ENSG00000166402	TUB	86869	211.847	-1.06758	0.36018	-2.96401	0.00303654	0.0226902	299.64	274.086	126.355	147.306
ENSG00000166450	PRTG	131545	844.07	-2.21815	0.403436	-5.49814	3.83824e-08	1.78937e-06	1798.73	980.62	179.729	417.201
ENSG00000166452	AKIP1	8946	594.741	1.13552	0.286606	3.96198	7.43319e-05	0.00114137	357.434	386.766	830.021	804.743
ENSG00000166483	WEE1	19777	564.55	-0.957121	0.332113	-2.88192	0.00395263	0.027826	900.699	589.793	326.78	440.928
ENSG00000166508	MCM7	9213	2030.33	-0.694468	0.261421	-2.65651	0.00789549	0.0466767	2625.63	2393.69	1687.27	1414.73
ENSG00000166510	CCDC68	58000	222.535	1.67409	0.390179	4.29057	1.78219e-05	0.00035065	128.925	83.241	286.477	391.497
ENSG00000166532	RIMKLB	101496	933.692	-0.926988	0.271394	-3.41566	0.000636281	0.0066617	1275.92	1171.47	665.542	621.847
ENSG00000166557	TMED3	100931	1758.57	1.11257	0.271349	4.10014	4.129e-05	0.000695752	1043.85	1180.6	2698.11	2111.71
ENSG00000166562	SEC11C	19360	353.016	1.35262	0.319196	4.2376	2.25926e-05	0.000422239	182.274	215.209	516.312	498.268
ENSG00000166592	RRAD	3966	46.0459	2.30301	0.678817	3.39269	0.000692107	0.00713491	8.8914	22.333	71.8916	81.0675
ENSG00000166619	BLCAP	35460	2063.2	1.08494	0.272986	3.97435	7.05722e-05	0.00109364	1131.87	1512.55	2652.36	2956
ENSG00000166664	CHRFAM7A	32610	16.8259	-3.29482	1.09014	-3.02238	0.00250793	0.0196135	34.6764	26.3935	3.2678	2.96588
ENSG00000166670	MMP10	10126	426.465	3.20975	0.324132	9.90261	4.05551e-23	2.06253e-20	87.1357	79.1805	698.22	841.322
ENSG00000166689	PLEKHA7	236149	53.6733	1.94951	0.670494	2.90757	0.00364246	0.0261905	33.7873	10.1513	71.8916	98.8628
ENSG00000166741	NNMT	55499	1868.72	1.71218	0.267056	6.41133	1.4426e-10	1.19857e-08	787.778	960.317	3056.48	2670.28
ENSG00000166750	SLFN5	30620	2297.07	-0.759086	0.284576	-2.66742	0.00764355	0.0454738	3428.52	2346.99	1583.79	1828.96
ENSG00000166770	ZNF667-AS1	23417	312.94	-2.62079	0.361718	-7.24539	4.31205e-13	5.88367e-11	440.124	636.489	98.034	77.113
ENSG00000166845	C18orf54	27302	591.92	-1.32808	0.303361	-4.37788	1.19839e-05	0.000251721	967.384	725.821	323.512	350.963
ENSG00000166881	TMEM194A	32421	642.473	-1.16458	0.337526	-3.45035	0.00055987	0.00606344	1135.43	641.565	374.708	418.19
ENSG00000166900	STX3	92426	2979.8	0.9835	0.260583	3.77423	0.0001605	0.00217758	2050.36	1953.12	3507.44	4408.29
ENSG00000166923	GREM1	16696	469.461	-1.79999	0.319206	-5.63895	1.71093e-08	8.72784e-07	829.567	629.383	189.532	229.362
ENSG00000166925	TSC22D4	15921	1618.2	1.07654	0.256904	4.19043	2.78428e-05	0.000499237	1010.06	1071.98	2217.75	2173
ENSG00000166938	DIS3L	40682	409.388	-1.01217	0.304955	-3.31907	0.000903193	0.00874685	541.486	553.248	278.852	263.964
ENSG00000166963	MAP1A	20663	1752.09	0.736887	0.258245	2.85344	0.00432486	0.0297584	1288.36	1339.98	2058.71	2321.3
ENSG00000166979	EVA1C	103394	190.544	1.45213	0.419349	3.46283	0.000534531	0.00582913	69.3529	135.013	259.245	298.566
ENSG00000167005	NUDT21	23067	2342.36	-0.912265	0.298453	-3.05665	0.00223829	0.0179566	3702.38	2416.02	1417.14	1833.9
ENSG00000167085	PHB	10833	2334.91	0.692972	0.251324	2.75729	0.00582823	0.0371921	1840.52	1728.77	2853.88	2916.45
ENSG00000167114	SLC27A4	20825	676.698	1.17661	0.288911	4.07258	4.64949e-05	0.000768792	431.233	398.948	847.449	1029.16
ENSG00000167136	ENDOG	4204	46.9403	1.89291	0.632919	2.99077	0.00278276	0.021219	19.5611	20.3027	59.9097	87.9879
ENSG00000167157	PRRX2	56956	56.6017	-4.7151	0.753748	-6.25554	3.96147e-10	3.04979e-08	94.2488	123.846	4.35707	3.95451
ENSG00000167196	FBXO22	31410	1294.21	0.787359	0.266988	2.94905	0.00318756	0.0236189	895.364	1003.97	1532.6	1744.93
ENSG00000167232	ZNF91	90570	471.301	-0.923987	0.318504	-2.90102	0.00371949	0.0265635	715.757	518.734	301.727	348.986
ENSG00000167244	IGF2	20492	1274.7	-2.24286	0.382497	-5.86375	4.52537e-09	2.67427e-07	2844.36	1365.36	313.709	575.381
ENSG00000167306	MYO5B	372281	203.079	2.67425	0.462072	5.78753	7.14298e-09	3.98274e-07	62.2398	47.7113	208.05	494.314
ENSG00000167325	RRM1	44170	1515.84	-0.852159	0.268716	-3.17122	0.00151798	0.0132795	2159.72	1741.97	1118.68	1043
ENSG00000167371	PRRT2	4025	27.3204	-3.62411	0.929313	-3.89977	9.62851e-05	0.001425	38.233	62.9383	2.17853	5.93177
ENSG00000167383	ZNF229	31082	126.914	-6.27462	1.74199	-3.60198	0.000315805	0.00376431	274.744	226.375	6.5356	0
ENSG00000167394	ZNF668	13478	162.105	1.74624	0.411431	4.24431	2.19263e-05	0.000412082	57.7941	91.3621	246.174	253.089
ENSG00000167468	GPX4	2852	4874.96	0.850241	0.289786	2.93403	0.00334588	0.024575	2694.09	4263.57	6703.35	5838.84
ENSG00000167508	MVD	11227	973.735	0.77416	0.270207	2.86506	0.0041693	0.0289266	681.97	755.26	1262.46	1195.25
ENSG00000167522	ANKRD11	222932	2810.6	0.791349	0.293304	2.69805	0.00697464	0.0426335	2446.91	1669.9	3055.39	4070.18
ENSG00000167600	CYP2S1	14491	586.337	1.70996	0.290634	5.88356	4.01531e-09	2.43281e-07	257.851	291.344	918.252	877.902
ENSG00000167608	TMC4	13099	70.8766	1.46238	0.522653	2.798	0.00514199	0.0338371	40.9004	34.5146	112.194	95.8969
ENSG00000167612	ANKRD33	3705	259.226	1.56755	0.343948	4.55752	5.17609e-06	0.000121838	131.593	129.937	420.457	354.917
ENSG00000167614	TTYH1	21688	168.226	-2.91955	0.432088	-6.75684	1.41031e-11	1.40055e-09	270.298	323.828	50.1063	28.6702
ENSG00000167642	SPINT2	48580	498.239	2.03561	0.303876	6.69882	2.10107e-11	2.01499e-09	208.948	181.709	746.147	856.152
ENSG00000167645	YIF1B	12161	762.398	1.40345	0.291381	4.81654	1.46069e-06	4.15954e-05	362.769	474.068	1157.89	1054.87
ENSG00000167657	DAPK3	12671	2499.62	1.46317	0.254907	5.74001	9.46702e-09	5.19232e-07	1234.13	1427.28	3675.18	3661.88
ENSG00000167671	UBXN6	12824	1311.85	1.10321	0.270838	4.07333	4.63465e-05	0.000767094	744.21	922.757	1836.5	1743.94
ENSG00000167680	SEMA6B	17221	3390.68	1.40618	0.272887	5.15296	2.56409e-07	9.80253e-06	1904.54	1811	4092.37	5754.8
ENSG00000167702	KIFC2	8160	154.359	1.14346	0.402595	2.84023	0.00450809	0.030681	80.9117	111.665	211.318	213.544
ENSG00000167703	SLC43A2	59620	639.46	0.848365	0.291758	2.90777	0.00364012	0.0261861	459.685	453.765	730.898	913.492
ENSG00000167772	ANGPTL4	11085	415.207	2.85576	0.326096	8.75744	1.99731e-18	5.58681e-16	87.1357	114.71	767.933	691.051
ENSG00000167775	CD320	6230	636.898	1.22606	0.300392	4.08154	4.47377e-05	0.000744874	323.647	439.553	919.341	865.049
[truncated: 904 more rows]

## Sheet: hVSMC
DEGs in APOE deficient hVSMCs compared to their controls (APOE-/- vs. APOE+/+).
GeneID	Symbol	Length	baseMean	log2FoldChange	lfcSE	stat	pvalue	padj	H1-VSMC	H1-VSMC-1	APOE-KO-VSMC	APOE-KO-VSMC-1
ENSG00000001036	FUCA2	16880	785.378	0.860606	0.23044	3.73463	0.000187995	0.00166565	457.153	656.919	1064.8	962.639
ENSG00000001460	STPG1	59936	103.417	1.13676	0.413193	2.75116	0.00593845	0.0317372	72.3725	57.2348	168.126	115.935
ENSG00000001461	NIPAL3	57183	301.219	0.982549	0.262984	3.73615	0.000186859	0.00165716	191.787	212.708	419.315	381.064
ENSG00000001617	SEMA3F	34031	602.887	-3.83027	0.24861	-15.4067	1.47507e-53	4.46043e-51	1160.37	1092.59	92.0692	66.52
ENSG00000002586	CD99	50131	3702.62	0.664155	0.175121	3.79254	0.000149112	0.00136435	2618.68	3110.33	4326.25	4755.23
ENSG00000002745	WNT16	15738	33.0221	-4.44235	0.886252	-5.01252	5.37224e-07	8.05106e-06	43.4235	82.8623	2.0015	3.80114
ENSG00000002933	TMEM176A	4718	9.18156	4.21006	1.58141	2.66222	0.00776275	0.0394835	0	1.7085	16.012	19.0057
ENSG00000003096	KLHL13	219528	165.083	-2.66887	0.348018	-7.66876	1.73663e-14	6.00708e-13	262.954	307.53	48.0361	41.8125
ENSG00000003393	ALS2	80636	1015.36	-0.620184	0.196267	-3.1599	0.00157821	0.0104589	1135.04	1324.94	814.613	786.836
ENSG00000003402	CFLAR	60584	467.443	-1.39459	0.229313	-6.08161	1.18984e-09	2.5611e-08	675.477	679.129	247.186	267.98
ENSG00000003989	SLC7A2	73486	119.939	2.01947	0.427612	4.72268	2.32758e-06	3.12589e-05	36.1863	58.0891	144.108	241.372
ENSG00000004399	PLXND1	51644	2254.62	-0.952599	0.177093	-5.37907	7.487e-08	1.2749e-06	3062.56	2883.95	1426.07	1645.89
ENSG00000004468	CD38	74956	58.9853	-4.24897	0.668902	-6.35216	2.12308e-10	4.95069e-09	106.146	117.887	10.0075	1.90057
ENSG00000004478	FKBP4	10458	1145.34	0.725622	0.187408	3.87189	0.000107993	0.00101639	891.388	835.457	1467.1	1387.42
ENSG00000004487	KDM1A	64242	2070.61	-0.861113	0.173776	-4.95531	7.2215e-07	1.05772e-05	2566.81	2774.61	1430.08	1510.95
ENSG00000004776	HSPB6	3512	174.837	1.66976	0.366364	4.55766	5.1727e-06	6.51295e-05	108.559	59.7976	297.223	233.77
ENSG00000004866	ST7	276866	367.649	0.633058	0.245913	2.57432	0.0100438	0.048644	279.84	296.425	473.356	420.976
ENSG00000005102	MEOX1	21567	117.74	1.26594	0.407653	3.10544	0.00189995	0.0122238	77.1974	61.5061	125.094	207.162
ENSG00000005175	RPAP3	42775	408.051	0.64288	0.236312	2.72047	0.00651893	0.0341865	331.707	305.822	503.378	491.297
ENSG00000005238	FAM214B	12230	479.435	-0.665422	0.224416	-2.96512	0.00302562	0.0180824	585.011	591.142	365.275	376.313
ENSG00000005243	COPZ2	11860	1296.62	1.22836	0.206161	5.95825	2.54958e-09	5.30155e-08	763.53	787.619	2082.57	1552.77
ENSG00000005249	PRKAR2B	117163	180.523	-0.844851	0.320722	-2.63422	0.00843317	0.0422176	240.036	223.814	146.11	112.134
ENSG00000005700	IBTK	77772	1074.2	0.595443	0.194628	3.0594	0.00221781	0.0139529	797.304	913.194	1235.93	1350.36
ENSG00000005882	PDK2	17416	316.024	-1.01656	0.267618	-3.79855	0.000145547	0.00133368	443.885	402.352	183.138	234.72
ENSG00000005884	ITGA3	34514	233.102	-1.31378	0.289203	-4.54275	5.55245e-06	6.93058e-05	319.645	345.117	144.108	123.537
ENSG00000006042	TMEM98	17197	2069.54	0.696614	0.171198	4.06906	4.7204e-05	0.000485719	1610.29	1548.76	2579.94	2539.16
ENSG00000006047	YBX2	6364	46.4978	-3.88038	0.720691	-5.38425	7.27457e-08	1.24107e-06	98.9091	75.1741	10.0075	1.90057
ENSG00000006118	TMEM132A	12697	1795.7	-1.73855	0.205095	-8.47677	2.31523e-17	1.03102e-15	2789.96	2737.02	686.516	969.291
ENSG00000006128	TAC1	8565	5.90358	5.98169	2.09606	2.85377	0.00432034	0.024309	0	0	16.012	7.60228
ENSG00000006210	CX3CL1	12591	50.8478	-2.0013	0.575757	-3.47595	0.000509052	0.00397323	74.785	87.9878	14.0105	26.608
ENSG00000006283	CACNA1G	66407	66.5546	-2.08748	0.490137	-4.25898	2.05364e-05	0.000228361	112.177	103.364	25.0188	25.6577
ENSG00000006327	TNFRSF12A	3939	801.744	-0.820853	0.205467	-3.99506	6.46787e-05	0.000643628	958.936	1088.32	610.459	549.265
ENSG00000006432	MAP3K9	87009	166.655	-1.85149	0.344652	-5.37207	7.78397e-08	1.31709e-06	236.417	285.32	84.0632	60.8182
ENSG00000006453	BAIAP2L1	109418	296.36	2.46757	0.278674	8.85471	8.39032e-19	4.23994e-17	80.816	99.9474	494.372	510.303
ENSG00000006652	IFRD1	58050	885.493	0.824277	0.221276	3.7251	0.000195236	0.00172087	531.938	744.907	1104.83	1160.3
ENSG00000006715	VPS41	209432	884.901	-0.911864	0.196138	-4.64909	3.33407e-06	4.33776e-05	1139.87	1171.18	637.479	591.077
ENSG00000007062	PROM1	121303	293.769	-4.06449	0.345876	-11.7513	6.95485e-32	7.40849e-30	420.967	687.672	36.0271	30.4091
ENSG00000007237	GAS7	287943	1214.87	1.1724	0.193034	6.07351	1.25144e-09	2.68443e-08	787.654	706.465	1798.35	1567.02
ENSG00000007255	TRAPPC6A	15310	175.45	-0.892123	0.336314	-2.65265	0.00798622	0.0403573	264.16	192.206	137.103	108.332
ENSG00000007392	LUC7L	40495	3435.49	-0.666036	0.177049	-3.76186	0.000168653	0.0015177	4494.33	3935.53	2864.15	2447.93
ENSG00000007402	CACNA2D2	141443	291.349	-0.762223	0.284658	-2.67768	0.0074134	0.0380576	332.914	399.789	251.189	181.504
ENSG00000007541	PIGQ	17142	919.324	-0.594277	0.22331	-2.66122	0.0077857	0.0395875	1299.09	914.048	711.535	752.626
ENSG00000008256	CYTH3	110869	470.542	-0.733736	0.23002	-3.18987	0.00142336	0.00957142	548.825	626.166	361.272	345.904
ENSG00000008283	CYB561	14075	91.3876	1.33615	0.447799	2.98383	0.00284669	0.0172495	57.898	46.1295	98.0737	163.449
ENSG00000008300	CELSR3	26447	437.443	-0.820265	0.237045	-3.46037	0.00053943	0.00417902	516.257	600.538	303.228	329.749
ENSG00000008441	NFIX	103189	109.161	0.998312	0.38401	2.5997	0.00933045	0.0457805	78.4036	67.4858	150.113	140.642
ENSG00000008517	IL32	16611	269.766	-2.46963	0.285536	-8.64909	5.19115e-18	2.47015e-16	447.504	466.421	90.0677	75.0725
ENSG00000008735	MAPK8IP2	13296	57.4667	1.68868	0.548857	3.07673	0.00209283	0.0132555	36.1863	18.7935	76.0572	98.8296
ENSG00000008952	SEC62	31739	2143.18	0.581029	0.189178	3.07134	0.00213099	0.0134744	1556.01	1877.64	2353.77	2785.29
ENSG00000009694	TENM1	587914	33.8701	-2.24837	0.696992	-3.22582	0.00125614	0.00859495	55.4856	56.3806	16.012	7.60228
ENSG00000010278	CD9	38545	153.327	5.22961	0.513772	10.1789	2.46431e-24	1.68616e-22	7.23725	8.54251	222.167	375.363
ENSG00000011009	LYPLA2	4570	951.459	-1.21675	0.19495	-6.24131	4.33934e-10	9.77813e-09	1394.38	1266.85	574.432	570.171
ENSG00000011028	MRC2	66197	10944.5	0.50609	0.17059	2.9667	0.00301013	0.0180185	8445.88	9641.93	11782.9	13907.4
ENSG00000011243	AKAP8L	39094	1216.77	-0.81531	0.194829	-4.18475	2.85475e-05	0.000307499	1703.17	1400.97	869.654	893.268
ENSG00000011258	MBTD1	82739	500.655	-0.712917	0.236949	-3.00874	0.00262337	0.0160676	597.073	646.668	331.249	427.628
ENSG00000011465	DCN	37876	4896.7	5.84423	0.221605	26.3722	2.85398e-153	1.78355e-149	136.302	196.478	8184.15	11069.9
ENSG00000011478	QPCTL	11507	253.167	0.714077	0.276146	2.58587	0.00971335	0.0473125	196.612	187.081	299.225	329.749
ENSG00000011677	GABRA3	285125	18.9013	-3.58465	1.00635	-3.56202	0.000368008	0.00298323	31.3614	38.4413	2.0015	3.80114
ENSG00000012048	BRCA1	81189	241.689	1.07554	0.286746	3.75085	0.000176238	0.00157564	159.22	152.057	297.223	358.257
ENSG00000012171	SEMA3B	9988	1544.53	-0.784449	0.228408	-3.43442	0.000593823	0.00454593	2383.47	1526.55	1050.79	1217.32
ENSG00000012660	ELOVL5	81752	1471.72	1.0857	0.197465	5.49817	3.83753e-08	6.90461e-07	909.482	975.555	1756.32	2245.52
ENSG00000012822	CALCOCO1	16627	879.868	-0.920991	0.213358	-4.31666	1.5841e-05	0.000179884	998.741	1303.59	618.465	598.68
ENSG00000013288	MAN2B2	48188	736.04	0.620591	0.221879	2.79698	0.00515831	0.0281865	512.639	646.668	814.613	970.241
ENSG00000013293	SLC7A14	126492	31.0298	2.01471	0.727501	2.76936	0.00561659	0.0302934	10.8559	13.668	34.0256	65.5697
ENSG00000013297	CLDN11	441517	143.76	2.69068	0.378356	7.11151	1.14782e-12	3.3467e-11	43.4235	34.17	216.163	281.284
ENSG00000013375	PGM3	32787	2385.75	1.44748	0.169769	8.52621	1.51217e-17	6.93157e-16	1252.04	1307.86	3437.58	3545.51
ENSG00000013503	POLR3B	152541	188.364	1.45999	0.316158	4.61792	3.87607e-06	4.9807e-05	89.2595	111.053	284.214	268.931
ENSG00000013588	GPRC5A	27156	23.1514	2.6046	0.877826	2.9671	0.00300623	0.0180066	2.41242	10.251	40.0301	39.912
ENSG00000014164	ZC3H3	103799	834.05	-0.713836	0.241728	-2.95305	0.00314648	0.0187033	1268.93	804.704	633.476	629.089
ENSG00000015133	CCDC88C	146522	66.1277	-3.00464	0.54223	-5.54127	3.00279e-08	5.50306e-07	144.745	90.5506	14.0105	15.2046
ENSG00000016082	ISL1	11644	176.815	-2.37301	0.348279	-6.81353	9.52326e-12	2.56526e-10	271.397	321.198	69.0519	45.6137
ENSG00000016864	GLT8D1	11544	1200.07	0.800639	0.200576	3.99169	6.56042e-05	0.00065111	769.561	979.826	1479.11	1571.77
ENSG00000017427	IGF1	84779	420.5	-2.79951	0.276634	-10.1199	4.50884e-24	3.02981e-22	647.734	822.644	126.095	85.5257
ENSG00000017483	SLC38A5	11725	153.374	4.70075	0.466539	10.0758	7.06864e-24	4.71612e-22	16.8869	6.83401	332.25	257.527
ENSG00000018189	RUFY3	103112	788.852	-0.721157	0.199626	-3.61255	0.000303203	0.00252082	972.204	991.785	579.436	611.984
ENSG00000018236	CNTN1	379977	610.388	1.08235	0.260601	4.15327	3.27756e-05	0.000349333	291.903	489.486	810.609	849.555
ENSG00000019144	PHLDB1	51587	913.913	-0.982866	0.21283	-4.61807	3.87319e-06	4.98042e-05	1247.22	1180.57	529.398	698.46
ENSG00000019505	SYT13	46019	49.382	-2.13124	0.600621	-3.54839	0.000387595	0.00312524	65.1353	95.6761	12.009	24.7074
ENSG00000019549	SNAI2	4051	2055.33	1.33307	0.199891	6.66896	2.57619e-11	6.65268e-10	1002.36	1331.78	3169.38	2717.82
ENSG00000019991	HGF	71433	520.836	3.83231	0.644968	5.94185	2.81817e-09	5.80605e-08	38.5987	97.3846	833.627	1113.73
ENSG00000020181	GPR124	60706	3036.76	0.666883	0.199875	3.33651	0.000848386	0.00617691	2256.82	2437.18	3089.32	4363.71
ENSG00000020577	SAMD4A	226219	695.667	-0.858869	0.222743	-3.85587	0.000115319	0.00107992	892.595	901.235	425.32	563.519
ENSG00000021826	CPS1	201426	525.616	-1.2554	0.226307	-5.54734	2.90043e-08	5.32588e-07	724.932	756.866	285.214	335.451
ENSG00000022267	FHL1	63960	7162.69	-2.00781	0.160517	-12.5084	6.71742e-36	8.68539e-34	11159.8	11785.2	2961.23	2744.42
ENSG00000022355	GABRA1	52779	44.1172	-2.45455	0.605982	-4.05053	5.11015e-05	0.000521366	72.3725	76.8826	12.009	15.2046
ENSG00000023318	ERP44	119862	1544.04	0.845748	0.218742	3.86642	0.000110445	0.00103643	879.326	1326.65	2051.54	1918.63
ENSG00000023445	BIRC3	21920	20.4245	2.39711	0.920902	2.603	0.0092412	0.0454861	2.41242	10.251	31.0233	38.0114
ENSG00000023902	PLEKHO1	15544	1860.21	-1.39885	0.196619	-7.11452	1.12306e-12	3.27961e-11	2911.79	2483.31	1144.86	900.87
ENSG00000023909	GCLM	24206	219.384	2.50078	0.325846	7.67473	1.65762e-14	5.75502e-13	53.0732	77.7368	335.252	411.473
ENSG00000024422	EHD2	29792	3237.54	0.67024	0.175111	3.82752	0.000129442	0.00119782	2601.79	2396.17	4300.23	3651.95
ENSG00000025039	RRAGD	47635	64.5677	-1.30885	0.49949	-2.62038	0.00878331	0.0436673	79.6098	104.219	44.0331	30.4091
ENSG00000025770	NCAPH2	15257	979.882	0.532997	0.190862	2.79258	0.005229	0.028498	784.036	817.518	1172.88	1145.09
ENSG00000025796	SEC63	90434	2441.58	0.956895	0.205031	4.66708	3.05506e-06	4.01376e-05	1426.95	1892.17	2836.13	3611.08
ENSG00000026025	VIM	9335	39113.1	0.529439	0.195724	2.70503	0.00682972	0.0355973	29997.2	34033.4	54629.1	37792.8
ENSG00000026508	CD44	93533	1389.12	5.59742	0.617369	9.06657	1.22818e-19	6.54143e-18	31.3614	80.2996	2726.05	2718.77
ENSG00000026559	KCNG1	19474	127.911	1.45008	0.36104	4.01641	5.90905e-05	0.00059401	68.7539	68.3401	191.144	183.405
ENSG00000028277	POU2F2	110475	142.37	-4.01971	0.415463	-9.67525	3.84149e-22	2.30834e-20	260.541	275.923	14.0105	19.0057
ENSG00000029364	SLC39A9	64374	1018.49	0.73651	0.213124	3.45578	0.000548711	0.00424356	650.147	876.461	1217.92	1329.45
ENSG00000029993	HMGB3	10267	2019.13	-0.914587	0.181942	-5.02681	4.98694e-07	7.50363e-06	2629.54	2647.32	1529.15	1270.53
ENSG00000031698	SARS	24252	3396.74	1.54966	0.168902	9.17491	4.51948e-20	2.44888e-18	1644.06	1814.43	5244.94	4883.51
ENSG00000032742	IFT88	124919	326.413	0.790652	0.258174	3.06248	0.00219514	0.0138334	217.118	260.547	420.316	407.672
ENSG00000033030	ZCCHC8	28102	852.328	0.528231	0.202422	2.60956	0.009066	0.0448062	703.22	692.797	1085.82	927.478
ENSG00000033122	LRRC7	583548	94.6407	-2.24247	0.430909	-5.20405	1.94996e-07	3.12193e-06	145.951	166.579	28.0211	38.0114
ENSG00000033170	FUT8	333530	811.664	-1.27913	0.212471	-6.02027	1.74127e-09	3.68041e-08	1021.66	1277.11	461.347	486.546
ENSG00000033867	SLC4A7	111698	230.155	-1.12692	0.345193	-3.26462	0.00109611	0.00767069	266.572	364.765	102.077	187.206
ENSG00000034053	APBA2	280890	653.262	-1.08174	0.219798	-4.92149	8.58884e-07	1.24055e-05	980.648	794.453	429.323	408.623
ENSG00000034063	UHRF1	59074	894.388	0.787211	0.198069	3.97442	7.05498e-05	0.000694331	632.053	679.984	1187.89	1077.62
ENSG00000034510	TMSB10	1047	33924.5	-0.931489	0.200387	-4.64846	3.34419e-06	4.34791e-05	45306.4	43715.4	28113.1	18562.9
ENSG00000034677	RNF19A	79159	505.129	0.614485	0.228372	2.69072	0.0071297	0.0368942	412.523	386.121	561.422	660.448
ENSG00000035664	DAPK2	164998	21.9673	-3.78669	1.03189	-3.66967	0.000242861	0.00208311	43.4235	38.4413	6.00451	0
ENSG00000035862	TIMP2	72411	2226.46	-0.90592	0.212335	-4.26646	1.98596e-05	0.000221755	2346.08	3459.72	1455.09	1644.94
ENSG00000038002	AGA	11734	164.498	1.15857	0.38576	3.00334	0.00267035	0.0163206	67.5477	134.972	194.146	261.328
ENSG00000038210	PI4K2B	118452	417.79	0.855938	0.23734	3.60638	0.000310503	0.00256816	293.109	301.551	505.38	571.121
ENSG00000038295	TLL1	230638	642.661	-2.09842	0.275295	-7.62245	2.48906e-14	8.45377e-13	817.81	1266	194.146	292.688
ENSG00000038427	VCAN	110839	17054.1	1.74393	0.206444	8.44748	2.97652e-17	1.31613e-15	6388.08	9293.4	23111.4	29423.7
ENSG00000039123	SKIV2L2	117822	881.746	0.605659	0.206266	2.9363	0.0033215	0.0195884	623.61	773.951	1070.81	1058.62
ENSG00000040608	RTN4R	41832	191.277	-1.36163	0.332535	-4.09471	4.2269e-05	0.000439279	325.676	225.522	96.0722	117.835
ENSG00000041515	MYO16	611856	68.6744	-4.75482	0.65786	-7.22771	4.91218e-13	1.48299e-11	137.508	127.283	8.00602	1.90057
ENSG00000042286	AIFM2	34712	216.787	1.40648	0.308966	4.5522	5.30868e-06	6.66431e-05	137.508	100.802	334.251	294.588
ENSG00000042980	ADAM28	64979	31.0652	8.37871	1.59106	5.26611	1.39345e-07	2.27168e-06	0	0	52.0391	72.2217
ENSG00000043143	JADE2	58916	132.493	1.31317	0.358507	3.66288	0.000249391	0.00213302	83.2284	69.1943	194.146	183.405
ENSG00000043462	LCP2	51991	8.44258	-6.56061	1.91813	-3.42031	0.000625493	0.00475344	13.2683	20.502	0	0
ENSG00000044459	CNTLN	368942	298.134	0.93102	0.277877	3.35047	0.000806734	0.00591314	235.211	175.976	362.272	419.076
ENSG00000046604	DSG2	50966	953.358	2.50236	0.228054	10.9727	5.17116e-28	4.44719e-26	255.716	315.219	1378.04	1864.46
ENSG00000046889	PREX2	284913	42.8771	-1.96519	0.603666	-3.25542	0.00113224	0.00786484	69.9601	66.6316	14.0105	20.9063
ENSG00000047230	CTPS2	124934	434.77	-0.726208	0.230635	-3.14873	0.00163981	0.0107984	537.969	545.866	330.248	324.997
ENSG00000047346	FAM214A	128501	416.478	-0.888083	0.245011	-3.62467	0.000289334	0.00242487	496.958	584.308	268.202	316.445
ENSG00000047634	SCML1	17518	417.774	1.1134	0.254199	4.38005	1.18652e-05	0.000137996	281.047	247.733	491.369	650.945
ENSG00000047644	WWC3	128917	651.221	-0.826587	0.228643	-3.61518	0.000300137	0.00249643	758.705	906.36	527.397	412.424
ENSG00000047648	ARHGAP6	547583	254.69	3.70742	0.317186	11.6885	1.45965e-31	1.5239e-29	38.5987	34.17	461.347	484.645
ENSG00000047849	MAP4	238588	5615.88	0.770531	0.160713	4.79445	1.63125e-06	2.24542e-05	3985.31	4315.68	7075.32	7087.23
ENSG00000048052	HDAC9	915468	178.493	-2.50502	0.336714	-7.4396	1.00991e-13	3.28143e-12	279.84	327.178	48.0361	58.9177
ENSG00000048740	CELF2	331416	1145.15	-1.37401	0.202612	-6.78152	1.1892e-11	3.18047e-10	1850.32	1455.64	627.472	647.144
ENSG00000049089	COL9A2	17330	139.85	-2.48559	0.372547	-6.67188	2.52539e-11	6.53049e-10	262.954	211.854	38.0286	46.564
ENSG00000049130	KITLG	88059	184.285	-0.965691	0.323747	-2.98286	0.00285568	0.0172983	248.479	239.19	104.078	145.394
ENSG00000049323	LTBP1	452538	7510.32	2.45194	0.218291	11.2324	2.82583e-29	2.67569e-27	1811.73	2827.57	11229.4	14172.6
ENSG00000049449	RCN1	293363	10027	1.11347	0.168078	6.62471	3.47939e-11	8.83064e-10	5805.48	6870.74	14318.8	13113
ENSG00000049540	ELN	42119	52.2268	-2.40432	0.557602	-4.31189	1.61867e-05	0.000183698	86.847	88.8421	18.0135	15.2046
ENSG00000049541	RFC2	22946	439.439	0.672383	0.231792	2.90081	0.00372201	0.0214577	353.419	324.615	550.414	529.309
ENSG00000049759	NEDD4L	357174	455.725	-2.59369	0.239554	-10.8272	2.55965e-27	2.11402e-25	771.974	791.891	124.093	134.94
ENSG00000050165	DKK3	46664	570.014	-1.06383	0.247702	-4.2948	1.74848e-05	0.000196998	634.466	907.214	339.255	399.12
ENSG00000050405	LIMA1	107759	2169.68	-0.73482	0.202508	-3.6286	0.000284957	0.00239354	2360.55	3059.93	1445.09	1813.14
ENSG00000050555	LAMC3	85392	182.703	2.90089	0.35772	8.10937	5.08826e-16	2.06036e-14	31.3614	53.8178	309.233	336.401
ENSG00000050628	PTGER3	195456	75.6197	-2.5095	0.515164	-4.87127	1.10886e-06	1.5666e-05	123.033	134.117	32.0241	13.304
ENSG00000050767	COL23A1	352938	31.7822	2.03049	0.706992	2.87201	0.0040787	0.0231564	8.44346	16.2308	53.0399	49.4148
ENSG00000050820	BCAR1	39024	2617.52	-0.921456	0.197188	-4.67297	2.96872e-06	3.91404e-05	3824.89	3028.32	1603.21	2013.65
ENSG00000051108	HERPUD1	11839	1221.86	1.55589	0.216539	7.18527	6.70762e-13	1.98664e-11	568.124	671.441	1540.16	2107.73
ENSG00000051128	HOMER3	12061	388.535	-1.39692	0.274812	-5.08319	3.71139e-07	5.69871e-06	674.271	452.753	197.148	229.969
ENSG00000051180	RAD51	37383	213.023	1.14579	0.30967	3.70003	0.000215574	0.00187545	109.765	154.619	291.219	296.489
ENSG00000051341	POLQ	114576	267.072	1.11376	0.271311	4.1051	4.04134e-05	0.0004221	164.044	173.413	359.27	371.561
ENSG00000051523	CYBA	7870	1108.53	-0.636718	0.196787	-3.23556	0.00121402	0.0083433	1477.61	1221.58	879.661	855.257
ENSG00000052802	MSMO1	15538	1549.55	1.06156	0.261085	4.06595	4.78368e-05	0.000491691	756.293	1249.77	1648.24	2543.91
ENSG00000052850	ALX4	49723	77.5784	4.58466	0.612958	7.47956	7.45698e-14	2.44412e-12	9.64967	3.417	128.096	169.151
ENSG00000053254	FOXN3	494279	1565.67	-1.61744	0.186891	-8.65445	4.95276e-18	2.3627e-16	2477.55	2245.83	825.621	713.664
ENSG00000053438	NNAT	2476	350.488	-2.42992	0.257635	-9.43165	4.0369e-21	2.29345e-19	580.187	602.247	113.085	106.432
ENSG00000053747	LAMA3	265624	202.369	2.62492	0.324872	8.07987	6.48379e-16	2.59186e-14	60.3104	52.9636	313.236	382.965
ENSG00000054392	HHAT	348043	230.868	-1.32817	0.306902	-4.32768	1.50687e-05	0.000171946	331.707	328.887	106.08	156.797
ENSG00000054598	FOXC1	3447	1519.99	-4.17153	0.223195	-18.6901	5.9641e-78	4.86152e-75	2518.56	3241.88	136.102	183.405
ENSG00000054654	SYNE2	373483	601.063	1.24853	0.269037	4.64074	3.47168e-06	4.49496e-05	290.696	420.291	675.508	1017.76
ENSG00000054793	ATP9A	172121	697.632	-0.669496	0.245056	-2.73201	0.00629494	0.0331883	788.861	924.299	428.322	649.045
ENSG00000054965	FAM168A	197703	1199.46	-0.678566	0.189975	-3.57186	0.000354457	0.00288302	1498.11	1454.79	988.743	856.207
ENSG00000055044	NOP58	37951	1484.49	0.500134	0.181974	2.74838	0.00598907	0.0319349	1250.84	1208.77	1834.38	1643.99
ENSG00000055163	CYFIP2	129518	1214.45	-1.01417	0.185657	-5.4626	4.69222e-08	8.31471e-07	1688.69	1560.72	801.603	806.792
ENSG00000056586	RC3H2	60786	853.409	-0.592487	0.203195	-2.91585	0.00354725	0.0207177	1095.24	957.615	715.538	645.244
ENSG00000056661	PCGF2	15921	1707.71	-0.630195	0.211362	-2.98159	0.00286752	0.0173543	2376.23	1774.28	1499.13	1181.2
ENSG00000057019	DCBLD2	105749	2103.37	-0.977929	0.216957	-4.50747	6.56047e-06	8.05473e-05	2198.92	3380.27	1424.07	1410.22
ENSG00000057294	PKP2	106096	1080.62	3.11011	0.209882	14.8184	1.11401e-49	2.86103e-47	248.479	201.603	1808.36	2064.02
ENSG00000057657	PRDM1	23620	82.4189	-4.00169	0.546433	-7.32329	2.41969e-13	7.49824e-12	132.683	177.684	6.00451	13.304
ENSG00000057704	TMCC3	83439	509.616	2.1952	0.245799	8.93088	4.22647e-19	2.1709e-17	151.982	211.854	833.627	841.002
ENSG00000058262	SEC61A1	20043	6323.82	0.533276	0.188251	2.83279	0.00461433	0.0256781	4618.57	5716.65	6608.97	8351.1
ENSG00000058668	ATP2B4	117521	1277.96	1.06172	0.219352	4.84026	1.29671e-06	1.81695e-05	682.714	971.283	1578.19	1879.66
ENSG00000059145	UNKL	51547	303.028	0.817499	0.264914	3.0859	0.00202934	0.012927	221.942	216.98	351.264	421.927
ENSG00000059378	PARP12	39978	56.2998	1.79822	0.551346	3.26151	0.0011082	0.00772939	33.7739	17.085	84.0632	90.2771
ENSG00000059769	DNAJC25	38877	223.189	0.926525	0.329944	2.80813	0.00498299	0.0274043	110.971	195.623	298.224	287.936
ENSG00000060138	YBX3	24229	3465.64	0.546833	0.198058	2.76097	0.00576305	0.0309675	2899.73	2733.6	4819.62	3409.62
ENSG00000060656	PTPRU	90298	653.639	0.783667	0.223348	3.50873	0.000450257	0.00357233	519.876	441.648	744.56	908.473
ENSG00000060982	BCAT1	138099	5821.43	1.17299	0.169645	6.9144	4.69834e-12	1.30303e-10	3529.37	3624.59	8775.6	7356.16
ENSG00000061273	HDAC7	50411	2319.73	-0.831322	0.173145	-4.8013	1.57637e-06	2.17628e-05	3139.76	2801.09	1671.26	1666.8
ENSG00000061918	GUCY1B3	48600	287.232	0.767008	0.265119	2.89307	0.00381493	0.0218991	200.231	224.668	356.268	367.76
ENSG00000061938	TNK2	48582	822.858	-0.953338	0.262347	-3.63389	0.000279185	0.00235137	1390.76	780.785	555.418	564.469
ENSG00000062038	CDH3	86428	1479.16	-0.714684	0.192359	-3.71536	0.000202911	0.00177849	1665.77	2010.05	1055.79	1185.01
ENSG00000062716	VMP1	135064	2322.83	-1.14687	0.198921	-5.76544	8.14432e-09	1.60052e-07	2814.09	3586.15	1287.97	1603.13
ENSG00000063127	SLC6A16	35588	71.6489	-1.70408	0.466384	-3.6538	0.000258385	0.00219692	107.353	111.907	35.0263	32.3097
ENSG00000063169	GLTSCR1	95081	684.64	-0.681697	0.23225	-2.93519	0.00333343	0.0196354	983.06	704.757	503.378	547.364
ENSG00000063854	HAGH	31575	577.855	-0.869063	0.230263	-3.77422	0.000160507	0.00145794	774.386	719.279	462.348	355.407
ENSG00000064042	LIMCH1	340438	1160.21	-0.946868	0.206049	-4.59535	4.32022e-06	5.50241e-05	1320.8	1734.13	770.579	815.345
ENSG00000064225	ST3GAL6	88966	132.447	1.07281	0.369477	2.90358	0.00368919	0.0213341	84.4346	86.2793	148.111	210.963
ENSG00000064300	NGFR	19725	50.5308	2.19923	0.573933	3.83186	0.00012718	0.00118096	14.4745	21.3563	94.0707	72.2217
ENSG00000064490	RFXANK	9671	755.9	-0.744666	0.206566	-3.60499	0.000312169	0.00257821	970.998	922.591	605.455	524.557
ENSG00000064655	EYA2	294230	30.54	-2.00598	0.746503	-2.68717	0.00720608	0.0371992	66.3415	31.6073	9.00677	15.2046
ENSG00000064666	CNN2	12771	7521	-0.742687	0.170722	-4.35028	1.35963e-05	0.000156096	9970.52	8860.29	6084.57	5168.6
ENSG00000064692	SNCAIP	152866	235.933	-1.12626	0.283492	-3.97279	7.10344e-05	0.000697984	314.821	332.304	153.115	143.493
ENSG00000064763	FAR2	191878	218.068	-1.37108	0.300363	-4.56477	5.00053e-06	6.31312e-05	347.388	281.903	126.095	116.885
ENSG00000064961	HMG20B	6312	1111.73	-0.864511	0.236527	-3.65502	0.000257158	0.00218947	1769.51	1101.98	788.593	786.836
ENSG00000064999	ANKS1A	202138	401.917	-0.963041	0.238125	-4.04426	5.24886e-05	0.000534523	553.65	509.134	271.204	273.682
ENSG00000065054	SLC9A3R2	13671	1642.92	-2.33112	0.20981	-11.1106	1.11389e-28	1.00885e-26	3194.04	2288.54	566.426	522.657
ENSG00000065060	UHRF1BP1	91059	510.471	0.65483	0.236102	2.7735	0.00554562	0.0299873	365.481	427.125	558.42	690.857
ENSG00000065154	OAT	21674	1405.67	0.521579	0.188686	2.76427	0.00570509	0.0307353	1112.12	1195.95	1790.35	1524.26
ENSG00000065357	DGKA	26709	1716.65	-1.58332	0.179814	-8.80534	1.30451e-18	6.50453e-17	2646.42	2502.1	903.679	814.394
ENSG00000065485	PDIA5	158166	1553.09	0.614256	0.193708	3.17103	0.00151898	0.0101201	1083.18	1370.22	1820.37	1938.58
ENSG00000065491	TBC1D22B	75199	302.902	-0.722222	0.261397	-2.76293	0.00572855	0.0308086	353.419	400.644	235.177	222.367
ENSG00000065534	MYLK	274283	1092.32	-1.54823	0.197935	-7.82192	5.20229e-15	1.89017e-13	1481.22	1774.28	566.426	547.364
ENSG00000065600	TMEM206	50971	169.132	-1.40065	0.325752	-4.29973	1.71006e-05	0.0001936	229.18	261.401	88.0662	97.8794
ENSG00000065609	SNAP91	156812	217.447	-3.30509	0.322543	-10.247	1.22118e-24	8.51107e-23	382.368	407.478	40.0301	39.912
ENSG00000065615	CYB5R4	107782	196.367	-1.06819	0.310751	-3.43744	0.000587239	0.0045067	253.304	278.486	112.084	141.592
ENSG00000065621	GSTO2	36073	29.1815	-2.79117	0.770454	-3.62276	0.000291474	0.00244062	56.6918	45.2753	10.0075	4.75143
ENSG00000065675	PRKCQ	153159	67.2577	-1.45895	0.491892	-2.96599	0.00301708	0.0180485	84.4346	112.761	30.0226	41.8125
ENSG00000065833	ME1	220690	571.351	2.40923	0.224275	10.7423	6.44275e-27	5.16191e-25	173.694	187.935	987.743	936.031
ENSG00000065911	MTHFD2	19004	3063.43	1.60692	0.180778	8.88894	6.16966e-19	3.13466e-17	1657.33	1372.78	4883.67	4339.95
ENSG00000065989	PDE4A	52857	114.197	1.52435	0.404599	3.76757	0.000164847	0.00149014	72.3725	46.1295	188.141	150.145
ENSG00000066027	PPP2R5A	76322	438.051	0.804462	0.240356	3.34695	0.000817048	0.0059836	283.459	353.66	554.417	560.668
ENSG00000066084	DIP2B	243683	671.472	-0.692088	0.206483	-3.35179	0.000802917	0.00589393	816.603	842.291	522.393	504.601
ENSG00000066136	NFYC	79956	1155.1	-0.639162	0.188009	-3.39964	0.000674739	0.00506203	1446.24	1367.66	942.709	863.809
ENSG00000066322	ELOVL1	4629	745.258	0.697412	0.216225	3.22541	0.00125794	0.00860408	512.639	623.603	853.642	991.147
ENSG00000066468	FGFR2	120125	3128.32	3.12354	0.223899	13.9507	3.11661e-44	5.90204e-42	521.082	764.555	4730.56	6497.1
ENSG00000066629	EML1	204368	860.048	1.54898	0.197827	7.83	4.87885e-15	1.78302e-13	431.823	444.21	1305.98	1258.18
ENSG00000066651	TRMT11	52847	253.59	0.853604	0.286746	2.97686	0.00291214	0.0175609	155.601	205.02	319.24	334.5
ENSG00000066735	KIF26A	42172	503.98	1.66189	0.273677	6.07246	1.25966e-09	2.69899e-08	294.315	191.352	646.486	883.765
ENSG00000067057	PFKP	71380	1531.02	1.27401	0.188747	6.74982	1.48031e-11	3.9199e-10	921.544	870.482	1972.48	2359.56
ENSG00000067064	IDI1	9263	1592.91	0.736393	0.179111	4.11137	3.93317e-05	0.000412412	1138.66	1250.62	2010.51	1971.84
ENSG00000067082	KLF6	9286	1043.95	1.19785	0.195526	6.12631	8.99405e-10	1.96527e-08	651.353	616.769	1353.02	1554.67
ENSG00000067113	PPAP2A	110197	111.098	-1.07729	0.405323	-2.65784	0.00786428	0.0398965	115.796	185.372	70.0527	73.1719
ENSG00000067182	TNFRSF1A	13358	1458.5	0.561305	0.191269	2.93464	0.00333937	0.0196567	1063.88	1291.63	1667.25	1811.24
ENSG00000067445	TRO	10970	2066.69	-0.871546	0.219512	-3.97039	7.17553e-05	0.000704329	2459.46	2885.66	1158.87	1762.78
ENSG00000067798	NAV3	382106	86.1765	1.44542	0.439661	3.28758	0.00101054	0.0071845	55.4856	37.587	128.096	123.537
ENSG00000068001	HYAL2	5117	723.178	-1.11225	0.219806	-5.06016	4.18913e-07	6.37482e-06	868.47	1108.82	439.33	476.093
ENSG00000068024	HDAC4	353485	390.557	1.16538	0.266915	4.3661	1.26486e-05	0.0001462	288.284	194.769	558.42	520.756
ENSG00000068078	FGFR3	15566	217.685	1.48556	0.302843	4.90537	9.32523e-07	1.33458e-05	125.446	104.219	294.221	346.854
ENSG00000068366	ACSL4	109160	406.659	0.949403	0.237735	3.99354	6.50953e-05	0.000646745	283.459	271.652	557.419	514.104
ENSG00000068650	ATP11A	196840	341.337	0.929334	0.296596	3.13333	0.00172834	0.0112706	194.2	275.069	357.269	538.812
ENSG00000068745	IP6K2	52351	1969.38	-0.644405	0.173102	-3.72269	0.000197111	0.00173576	2325.57	2478.18	1556.17	1517.61
ENSG00000068912	ERLEC1	31776	1139.73	0.636902	0.227516	2.79937	0.00512019	0.0280436	732.169	1050.73	1229.92	1546.11
ENSG00000068976	PYGM	13909	88.8283	1.94779	0.439979	4.42701	9.55495e-06	0.000113377	41.0111	32.4615	124.093	157.747
ENSG00000069011	PITX1	7079	535.226	2.28305	0.252205	9.05236	1.39917e-19	7.32727e-18	213.499	152.911	797.6	976.893
ENSG00000069188	SDK2	309706	653.573	0.939716	0.209345	4.48885	7.16101e-06	8.72917e-05	434.235	461.295	879.661	839.102
ENSG00000069399	BCL3	12340	195.278	1.01021	0.332948	3.03414	0.00241225	0.0149553	103.734	154.619	228.172	294.588
ENSG00000069535	MAOB	115836	21.6672	-4.41329	1.06584	-4.14068	3.46284e-05	0.000366788	28.949	53.8178	2.0015	1.90057
ENSG00000069702	TGFBR3	225991	1496.42	3.63061	0.251374	14.4431	2.771e-47	6.33545e-45	168.869	275.923	2294.73	3246.17
ENSG00000069849	ATP1B3	50391	1138.26	0.665271	0.215168	3.09187	0.00198899	0.0126965	729.756	1029.37	1358.02	1435.88
ENSG00000069956	MAPK6	114160	1782.61	0.676048	0.175023	3.86263	0.000112174	0.00105205	1328.04	1416.35	2176.64	2209.41
ENSG00000069974	RAB27A	116148	286.623	0.709926	0.271765	2.61228	0.00899404	0.0445614	236.417	199.04	381.287	329.749
ENSG00000070081	NUCB2	141822	3095.98	1.84109	0.20334	9.05423	1.37532e-19	7.24283e-18	1129.01	1570.97	5286.98	4396.97
ENSG00000070182	SPTB	133600	186.258	-0.987274	0.324554	-3.04194	0.00235059	0.0146408	266.572	228.939	105.079	144.443
ENSG00000070190	DAPP1	53322	482.116	-3.83765	0.270372	-14.1939	9.98727e-46	2.03523e-43	1015.63	786.765	69.0519	57.0171
ENSG00000070501	POLB	33355	348.182	-0.889974	0.250343	-3.55502	0.000377956	0.0030556	423.379	480.943	244.184	244.223
ENSG00000070610	GBA2	13121	958.009	-0.520414	0.194566	-2.67475	0.00747856	0.0383291	1127.81	1130.17	742.558	831.499
ENSG00000070669	ASNS	20425	6444.49	3.2967	0.168156	19.6051	1.39915e-85	1.74876e-82	1148.31	1231.83	12491.4	10906.4
ENSG00000070718	AP3M2	18728	316.205	0.896968	0.255143	3.51554	0.000438853	0.00349368	217.118	224.668	416.313	406.722
ENSG00000070748	CHAT	84785	6.05283	6.01936	2.07505	2.90083	0.00372179	0.0214577	0	0	9.00677	15.2046
ENSG00000070778	PTPN21	88956	803.307	-0.689868	0.198565	-3.47427	0.000512248	0.00399652	974.617	1008.87	604.454	625.288
ENSG00000070808	CAMK2A	70801	173.478	3.24522	0.377492	8.59679	8.1974e-18	3.85175e-16	43.4235	23.919	289.217	337.351
ENSG00000070961	ATP2B1	121250	3743.18	1.62867	0.226498	7.19067	6.44719e-13	1.9186e-11	1477.61	2179.19	4671.51	6644.39
ENSG00000071127	WDR1	42611	4053.58	-0.726839	0.164542	-4.41734	9.9924e-06	0.000118194	5196.35	4911.09	3172.39	2934.48
ENSG00000071203	MS4A12	14653	10.0255	-6.80965	1.85645	-3.66811	0.000244346	0.00209369	14.4745	25.6275	0	0
ENSG00000071242	RPS6KA2	497088	1083.81	0.585375	0.21757	2.69052	0.00713414	0.0368999	998.741	736.364	1416.06	1184.06
ENSG00000071246	VASH1	20823	506.943	-1.0663	0.284197	-3.75198	0.000175442	0.00156989	882.945	490.34	315.237	339.252
ENSG00000071282	LMCD1	66413	1938.48	1.83716	0.178013	10.3203	5.70297e-25	4.09652e-23	886.564	809.83	2910.19	3147.34
ENSG00000071537	SEL1L	62313	1937.06	1.04908	0.223761	4.68837	2.75396e-06	3.65329e-05	1001.15	1521.42	2337.76	2887.92
ENSG00000071539	TRIP13	26715	584.166	0.761705	0.224585	3.39161	0.000694823	0.00519607	388.399	477.526	766.576	704.161
ENSG00000071564	TCF3	43314	3247.58	-0.992205	0.178646	-5.55404	2.79139e-08	5.13572e-07	4752.46	3892.82	2248.69	2096.33
ENSG00000071794	HLTF	56428	472.533	0.840779	0.24446	3.43933	0.000583158	0.0044826	297.934	378.433	551.415	662.349
ENSG00000071889	FAM3A	11217	704.883	1.01429	0.208657	4.86103	1.16777e-06	1.64736e-05	496.958	437.376	957.72	927.478
ENSG00000071894	CPSF1	16310	2858.43	-0.701676	0.214617	-3.26944	0.00107762	0.00756775	4250.68	2830.99	1992.5	2359.56
ENSG00000072041	SLC6A15	53903	328.372	3.64564	0.304089	11.9887	4.07217e-33	4.74192e-31	44.6297	52.1093	516.388	700.36
ENSG00000072071	LPHN1	56250	667.004	-1.15684	0.217934	-5.30821	1.10708e-07	1.83515e-06	1003.57	838.874	391.294	434.28
ENSG00000072110	ACTN1	105298	6471.21	-0.577804	0.184128	-3.13805	0.00170074	0.0111138	6805.43	8693.71	4786.6	5599.08
ENSG00000072121	ZFYVE26	89217	541.264	-0.669304	0.22363	-2.99291	0.00276329	0.0168366	610.342	718.425	415.312	420.976
ENSG00000072182	ASIC4	24603	42.0033	3.36409	0.711742	4.72656	2.2836e-06	3.07343e-05	12.0621	3.417	85.064	67.4702
ENSG00000072195	SPEG	63442	2048.24	0.93287	0.215628	4.32628	1.51645e-05	0.000172935	1701.96	1116.51	2764.08	2610.43
ENSG00000072201	LNX1	242105	83.5556	-3.00822	0.47307	-6.35894	2.03146e-10	4.75479e-09	143.539	153.765	16.012	20.9063
ENSG00000072210	ALDH3A2	29463	760.217	0.75453	0.201708	3.74071	0.000183502	0.0016297	554.856	576.619	928.698	980.694
ENSG00000072274	TFRC	55007	683.881	1.04073	0.236149	4.40707	1.04777e-05	0.000123312	393.224	500.591	792.596	1049.11
ENSG00000072415	MPP5	94711	830.968	1.40567	0.21495	6.53953	6.17109e-11	1.52633e-09	480.071	431.397	1066.8	1345.6
ENSG00000072422	RHOBTB1	132003	1596.71	-1.28112	0.181833	-7.04557	1.84703e-12	5.28672e-11	2233.9	2291.1	871.655	990.197
ENSG00000072657	TRHDE	578377	36.4761	1.95192	0.70325	2.77558	0.00551041	0.0298409	7.23725	22.2105	48.0361	68.4205
ENSG00000072682	P4HA2	103478	2025.55	1.65374	0.259456	6.37386	1.84324e-10	4.35228e-09	714.076	1237.81	2469.86	3680.45
ENSG00000072786	STK10	146314	363.538	-0.989754	0.248309	-3.98597	6.7204e-05	0.00066593	507.814	459.587	230.173	256.577
ENSG00000072832	CRMP1	144975	1954.49	-0.874761	0.172946	-5.05801	4.23657e-07	6.44178e-06	2520.98	2537.98	1420.07	1338.95
ENSG00000072952	MRVI1	120898	158.574	-2.22676	0.353094	-6.30643	2.85551e-10	6.55264e-09	248.479	274.215	46.0346	65.5697
ENSG00000073008	PVR	19753	918.429	1.03354	0.194639	5.31003	1.0961e-07	1.81856e-06	619.991	586.016	1258.95	1208.76
ENSG00000073067	CYP2W1	6442	59.8797	2.69754	0.552758	4.88014	1.0601e-06	1.50215e-05	20.5056	11.9595	92.0692	114.984
ENSG00000073150	PANX2	9564	217.418	2.92149	0.339208	8.61269	7.13643e-18	3.37012e-16	65.1353	37.587	378.284	388.667
ENSG00000073350	LLGL2	50129	302.747	1.21995	0.284763	4.28409	1.83487e-05	0.000205989	217.118	147.785	402.302	443.783
ENSG00000073417	PDE8A	158706	257.727	1.51589	0.279392	5.42566	5.77401e-08	1.00512e-06	126.652	140.097	398.299	365.86
ENSG00000073584	SMARCE1	23547	1270.84	-0.503456	0.185903	-2.70816	0.00676578	0.0353033	1466.75	1513.73	1109.83	993.048
ENSG00000073712	FERMT2	95168	2689.11	0.709707	0.177217	4.00473	6.20872e-05	0.000619814	1866.01	2214.22	3231.43	3444.78
ENSG00000073849	ST6GAL1	148068	150.388	-1.28796	0.340214	-3.78573	0.000153256	0.00139614	206.262	220.397	95.0715	79.8239
ENSG00000073910	FRY	265358	633.992	1.37231	0.217175	6.31891	2.63416e-10	6.06699e-09	325.676	380.142	883.664	946.484
ENSG00000073969	NSF	166796	674.972	0.647806	0.205972	3.14512	0.0016602	0.0109133	518.67	533.053	817.615	830.549
ENSG00000074054	CLASP1	311812	969.424	-0.684233	0.199053	-3.43743	0.000587255	0.0045067	1141.07	1248.91	688.518	799.19
ENSG00000074181	NOTCH3	41349	1985.75	-1.22018	0.234709	-5.1987	2.00682e-07	3.20476e-06	2446.19	3111.18	912.686	1472.94
ENSG00000074219	TEAD2	21863	1701.93	-1.41652	0.193003	-7.33934	2.14647e-13	6.70699e-12	2657.28	2295.37	1019.77	835.301
ENSG00000074410	CA12	60784	68.3396	3.20312	0.55542	5.76702	8.06855e-09	1.5873e-07	7.23725	18.7935	118.089	129.239
ENSG00000074590	NUAK1	76694	2255.66	-1.00886	0.185618	-5.43516	5.4748e-08	9.57476e-07	2876.81	3150.48	1339.01	1656.35
ENSG00000074660	SCARF1	11890	66.8073	-2.1767	0.519963	-4.18627	2.83578e-05	0.000305899	106.146	112.761	16.012	32.3097
ENSG00000074695	LMAN1	32140	3295.52	1.36038	0.205209	6.62927	3.37355e-11	8.58171e-10	1528.27	2164.67	4307.24	5181.9
ENSG00000074842	C19orf10	28997	1643.12	1.2262	0.192806	6.35975	2.0208e-10	4.73574e-09	919.131	1048.17	2074.56	2530.61
ENSG00000074855	ANO8	11607	314.788	-1.94313	0.282646	-6.87478	6.20858e-12	1.69925e-10	565.712	433.959	114.086	145.394
ENSG00000074935	TUBE1	16753	339.737	1.17975	0.298029	3.95853	7.5413e-05	0.000735228	170.075	245.17	378.284	565.42
ENSG00000074964	ARHGEF10L	158040	677.934	-1.04771	0.232911	-4.49834	6.84849e-06	8.37545e-05	1063.88	764.555	424.319	458.988
ENSG00000075043	KCNQ2	66452	326.643	-1.6131	0.276468	-5.83468	5.38943e-09	1.08181e-07	556.062	428.834	179.135	142.543
ENSG00000075213	SEMA3A	536948	1006.64	0.756423	0.257806	2.93408	0.0033454	0.019686	552.444	943.093	1100.83	1430.18
ENSG00000075223	SEMA3C	179822	3399.75	-0.696948	0.210795	-3.30628	0.000945438	0.00677564	3420.81	4988.83	2333.75	2855.61
ENSG00000075240	GRAMD4	103780	249.17	-0.87105	0.297783	-2.92511	0.00344332	0.0201925	287.078	357.077	150.113	202.411
ENSG00000075336	TIMM21	10452	462.617	0.675657	0.253376	2.66662	0.00766188	0.0390871	297.934	413.457	521.392	617.685
ENSG00000075407	ZNF37A	31209	118.588	-10.3679	1.48851	-6.96528	3.27749e-12	9.22618e-11	249.685	224.668	0	0
ENSG00000075420	FNDC3B	362038	2665.09	1.14044	0.175555	6.4962	8.23752e-11	2.01352e-09	1536.71	1788.8	3553.67	3781.18
ENSG00000075643	MOCOS	84639	80.6187	1.37743	0.439918	3.13111	0.0017415	0.0113445	47.0421	42.7125	111.084	121.636
ENSG00000075711	DLG1	256741	1132.17	0.708729	0.198209	3.57566	0.000349344	0.00284638	773.18	944.802	1352.02	1458.69
ENSG00000075790	BCAP29	49194	604.435	0.543373	0.211604	2.56788	0.0102324	0.0494168	490.927	492.903	733.552	700.36
ENSG00000075826	SEC31B	43230	202.102	-1.00448	0.370635	-2.71017	0.0067249	0.0351193	301.552	238.336	86.0647	182.455
ENSG00000075945	KIFAP3	163883	696.46	-0.703985	0.219517	-3.20697	0.00134142	0.00910533	769.561	955.907	562.423	497.949
ENSG00000076003	MCM6	36801	833.678	0.775344	0.203215	3.8154	0.000135965	0.00125385	566.918	662.044	1034.78	1070.97
ENSG00000076043	REXO2	10894	1515.07	1.28527	0.193203	6.65246	2.88229e-11	7.40235e-10	797.304	964.449	2287.72	2010.8
ENSG00000076067	RBMS2	69033	507.677	-0.83848	0.24621	-3.40555	0.0006603	0.00497961	750.262	552.7	392.295	335.451
ENSG00000076258	FMO4	27877	61.3896	2.45734	0.553975	4.43583	9.17185e-06	0.000109177	26.5366	11.9595	111.084	95.9788
ENSG00000076321	KLHL20	71761	824.372	-1.98842	0.232306	-8.55946	1.13397e-17	5.27533e-16	1224.3	1409.51	271.204	392.468
ENSG00000076344	RGS11	7681	224.279	1.68904	0.349486	4.83293	1.34537e-06	1.87254e-05	141.126	72.6113	379.285	304.091
ENSG00000076356	PLXNA2	222079	845.407	1.13585	0.2081	5.45818	4.81038e-08	8.4845e-07	486.102	570.64	1083.81	1241.07
ENSG00000076641	PAG1	144259	1205.41	-1.24314	0.235722	-5.27374	1.33674e-07	2.19066e-06	1418.5	1970.76	590.444	841.953
ENSG00000076706	MCAM	12991	1417.27	-1.15965	0.256666	-4.51813	6.23892e-06	7.6851e-05	1592.2	2323.56	660.497	1092.83
ENSG00000076716	GPC4	115388	2050.55	-1.65232	0.226414	-7.29776	2.92594e-13	9.00748e-12	2393.12	3828.75	940.707	1039.61
ENSG00000076770	MBNL3	120652	1222.77	4.4385	0.237565	18.6833	6.76828e-78	5.28716e-75	84.4346	128.992	2569.93	2107.73
ENSG00000076826	CAMSAP3	22403	52.1982	-1.68974	0.63112	-2.67736	0.00742039	0.0380799	107.353	52.1093	36.0271	13.304
ENSG00000076924	XAB2	10041	1243.13	-0.63767	0.224639	-2.83864	0.00453064	0.0252799	1808.11	1219.87	1041.78	902.771
ENSG00000076984	MAP2K7	10636	638.499	-0.682008	0.256958	-2.65417	0.00795046	0.0402417	966.173	608.227	449.338	530.259
ENSG00000077063	CTTNBP2	163489	174.634	1.36313	0.331412	4.1131	3.90374e-05	0.000409783	89.2595	105.927	220.166	283.185
ENSG00000077147	TM9SF3	69344	3092.84	0.614553	0.214896	2.85977	0.00423946	0.023913	1978.18	2907.87	3314.49	4170.8
ENSG00000077232	DNAJC10	78193	3208.92	0.657468	0.180685	3.63875	0.000273964	0.00231051	2204.95	2773.75	3919.95	3937.03
ENSG00000077238	IL4R	51111	245.573	-1.50367	0.309894	-4.85223	1.22083e-06	1.71961e-05	309.996	416.02	107.081	149.195
ENSG00000077264	PAK3	283077	90.0695	-1.90688	0.42985	-4.43615	9.15802e-06	0.000109082	143.539	140.951	33.0248	42.7628
ENSG00000077274	CAPN6	25421	298.821	-3.58714	0.298061	-12.0349	2.32826e-33	2.72814e-31	540.382	562.951	52.0391	39.912
ENSG00000077279	DCX	118597	33.8354	-3.68935	0.768171	-4.80277	1.56483e-06	2.16353e-05	67.5477	58.0891	4.00301	5.70171
ENSG00000077380	DYNC1I2	61012	1841.38	-0.577611	0.176157	-3.27895	0.00104194	0.00736868	2150.67	2259.49	1413.06	1542.31
ENSG00000077420	APBB1IP	129601	26.4645	3.05686	0.844766	3.61858	0.00029622	0.00247263	2.41242	8.54251	54.0406	40.8623
ENSG00000077514	POLD3	175267	311.371	0.932232	0.261205	3.56897	0.00035839	0.00291122	205.056	222.959	381.287	436.181
ENSG00000077616	NAALAD2	61380	246.481	1.47237	0.323036	4.55791	5.16647e-06	6.50947e-05	97.7029	162.308	318.239	407.672
ENSG00000077713	SLC25A43	55419	432.965	0.770956	0.25764	2.99238	0.00276811	0.016855	347.388	293.008	632.476	458.988
ENSG00000077943	ITGA8	206177	521.695	0.926373	0.283914	3.26287	0.00110292	0.0077011	277.428	440.793	549.413	819.146
ENSG00000078018	MAP2	310061	297.434	-3.93691	0.310406	-12.6831	7.335e-37	9.96497e-35	528.32	588.579	31.0233	41.8125
ENSG00000078053	AMPH	247863	239.62	-2.48235	0.318112	-7.80338	6.02685e-15	2.15632e-13	385.987	427.125	56.0421	89.3268
ENSG00000078081	LAMP3	41627	53.8198	3.61427	0.629501	5.74149	9.38497e-09	1.83472e-07	9.64967	6.83401	79.0594	119.736
ENSG00000078098	FAP	74468	125.409	-3.39038	0.420373	-8.06517	7.3132e-16	2.90483e-14	223.149	234.919	16.012	27.5583
ENSG00000078114	NEBL	394215	2426.09	2.90278	0.173742	16.7074	1.15843e-62	4.62091e-60	593.455	551.846	4331.26	4227.82
ENSG00000078246	TULP3	63918	779.928	0.794067	0.199637	3.97755	6.96303e-05	0.000685985	576.568	564.66	979.737	998.75
ENSG00000078295	ADCY2	433874	312.951	1.00324	0.2683	3.73924	0.000184578	0.00163848	236.417	181.101	413.311	420.976
ENSG00000078725	BRINP1	216010	59.4234	1.64971	0.527333	3.12841	0.00175757	0.0114234	26.5366	30.753	110.083	70.3211
ENSG00000078804	TP53INP2	9150	525.858	-0.647492	0.225815	-2.86736	0.00413911	0.0234446	598.28	685.109	432.325	387.716
ENSG00000078967	UBE2D4	29699	195.482	-1.26745	0.34685	-3.65418	0.000258009	0.00219571	255.716	296.425	147.111	82.6748
ENSG00000079150	FKBP7	14937	1277.01	0.680316	0.215584	3.15569	0.00160118	0.0105775	800.923	1160.07	1577.19	1569.87
ENSG00000079156	OSBPL6	204953	194.084	1.11551	0.316423	3.52539	0.000422858	0.00338214	136.302	109.344	291.219	239.472
ENSG00000079215	SLC1A3	81980	1083.33	1.19269	0.192235	6.2043	5.49403e-10	1.22914e-08	680.302	638.98	1427.07	1586.98
ENSG00000079257	LXN	26872	123.416	1.29028	0.366321	3.52226	0.000427887	0.00341799	75.9912	67.4858	179.135	171.051
ENSG00000079462	PAFAH1B3	6514	604.561	-0.923764	0.234825	-3.93384	8.35992e-05	0.000806648	863.646	720.134	473.356	361.108
ENSG00000079691	LRRC16A	341453	274.465	1.67495	0.273779	6.11789	9.48219e-10	2.06472e-08	123.033	138.389	418.315	418.125
ENSG00000079739	PGM1	66970	459.801	0.985116	0.23388	4.21206	2.53049e-05	0.000276144	283.459	333.158	594.447	628.138
ENSG00000079785	DDX1	39934	2579.09	0.625138	0.169159	3.69556	0.000219398	0.0019043	1948.03	2109.15	3159.38	3099.83
ENSG00000079931	MOXD1	105491	2525.05	0.644755	0.219506	2.9373	0.00331082	0.0195316	1617.53	2321	2638.98	3522.71
ENSG00000080031	PTPRH	28259	37.6941	8.65755	1.56504	5.53184	3.16897e-08	5.77936e-07	0	0	69.0519	81.7245
ENSG00000080224	EPHA6	937880	34.2562	3.58534	0.78418	4.57209	4.82876e-06	6.10449e-05	8.44346	2.56275	68.0512	57.9674
ENSG00000080298	RFX3	307708	306.861	1.75162	0.275937	6.34789	2.18288e-10	5.07751e-09	126.652	153.765	425.32	521.706
ENSG00000080493	SLC4A4	384802	91.0964	1.92543	0.427862	4.50013	6.79133e-06	8.31639e-05	33.7739	41.8583	148.111	140.642
ENSG00000080503	SMARCA2	178283	647.568	0.905474	0.230436	3.9294	8.51596e-05	0.000820017	379.956	520.239	819.616	870.461
ENSG00000080573	COL5A3	50911	812.728	-1.99841	0.226129	-8.83749	9.78914e-19	4.93352e-17	1176.05	1424.04	280.211	370.611
ENSG00000080608	KIAA0020	123773	722.763	0.778132	0.202865	3.83572	0.000125196	0.00116428	528.32	536.47	919.692	906.572
ENSG00000080644	CHRNA3	28244	17.936	5.18142	1.34786	3.84417	0.000120961	0.00112825	0	1.7085	32.0241	38.0114
ENSG00000080709	KCNN2	135696	762.041	3.99907	0.232364	17.2103	2.22193e-66	9.68763e-64	86.847	92.2591	1321.99	1547.06
ENSG00000080819	CPOX	72592	639.882	-0.677515	0.253882	-2.66862	0.00761643	0.0389216	721.313	853.397	383.288	601.53
ENSG00000080839	RBL1	99647	198.914	1.00544	0.348165	2.88784	0.00387903	0.0222066	91.6719	171.704	266.2	266.08
ENSG00000080845	DLGAP4	262783	1967.19	-0.941283	0.184063	-5.11392	3.15544e-07	4.88507e-06	2839.42	2335.52	1333	1360.81
ENSG00000081087	OSTM1	124446	303.525	1.19463	0.291411	4.09948	4.14082e-05	0.00043129	142.333	225.522	424.319	421.927
ENSG00000081138	CDH7	131151	66.0759	2.14278	0.524406	4.0861	4.38676e-05	0.000455136	15.6807	32.4615	103.078	113.084
ENSG00000081181	ARG2	31923	301.16	3.01842	0.281257	10.7319	7.2094e-27	5.75156e-25	67.5477	64.9231	551.415	520.756
ENSG00000081189	MEF2C	185948	254.502	-1.10928	0.302156	-3.6712	0.00024141	0.00207327	366.688	328.887	194.146	128.288
ENSG00000081320	STK17B	42938	561.368	-1.41936	0.244333	-5.80915	6.2792e-09	1.24838e-07	828.666	805.559	362.272	248.975
ENSG00000081377	CDC14B	129590	329.837	-0.744649	0.273738	-2.7203	0.0065222	0.0341941	480.071	346.826	230.173	262.279
ENSG00000081479	LRP2	235577	100.316	4.45913	0.55353	8.05581	7.89512e-16	3.11616e-14	4.82484	11.9595	143.108	241.372
ENSG00000081803	CADPS2	568333	149.731	0.97945	0.345832	2.83215	0.00462356	0.0257218	85.6408	115.324	203.153	194.808
ENSG00000081870	HSPB11	29356	501.31	0.813072	0.255441	3.18302	0.0014575	0.00976596	323.264	403.206	747.562	531.209
ENSG00000082126	MPP4	53825	129.121	-4.7462	0.480837	-9.87071	5.57693e-23	3.5807e-21	268.985	228.939	10.0075	8.55257
ENSG00000082146	STRADB	92989	931.225	-0.941787	0.202391	-4.65331	3.26643e-06	4.26159e-05	1227.92	1221.58	699.526	575.873
ENSG00000082175	PGR	100901	23.7362	7.9907	1.63564	4.88538	1.03231e-06	1.46619e-05	0	0	36.0271	58.9177
ENSG00000082196	C1QTNF3	24385	406.215	-1.17207	0.238483	-4.91467	8.893e-07	1.28152e-05	545.206	580.036	259.195	240.422
ENSG00000082397	EPB41L3	238317	1722.39	0.785392	0.179017	4.38725	1.14792e-05	0.000134256	1213.45	1315.55	2274.71	2085.88
ENSG00000082438	COBLL1	190056	746.089	0.730343	0.23567	3.09901	0.00194171	0.0124541	457.153	663.753	865.651	997.799
ENSG00000082497	SERTAD4	13833	743.592	-4.53995	0.254703	-17.8245	4.56334e-71	2.51628e-68	1242.4	1609.41	56.0421	66.52
ENSG00000082641	NFE2L1	13159	3585.11	0.732771	0.204619	3.58115	0.000342082	0.00279571	2259.23	3126.56	3977.99	4976.64
ENSG00000082684	SEMA5B	119412	236.092	-1.61253	0.289409	-5.57179	2.52133e-08	4.66633e-07	330.501	380.996	114.086	118.786
ENSG00000082781	ITGB5	139471	1271.53	0.645696	0.233516	2.7651	0.00569054	0.0306834	802.129	1179.72	1332	1772.28
ENSG00000082898	XPO1	60778	3872.35	0.515667	0.187641	2.74816	0.005993	0.0319468	2832.18	3541.72	4134.11	4981.39
ENSG00000083168	KAT6A	122512	1051.03	0.706689	0.196226	3.60141	0.000316502	0.0026103	752.674	844	1221.92	1385.52
ENSG00000083312	TNPO1	100422	2424.16	0.535183	0.168118	3.18337	0.00145571	0.0097575	1972.15	1986.99	2914.19	2823.3
ENSG00000083444	PLOD1	41334	4797.39	0.631426	0.204063	3.09427	0.00197298	0.0126244	3139.76	4386.58	5170.89	6492.35
ENSG00000083457	ITGAE	86616	240.764	-0.892676	0.288198	-3.09744	0.00195199	0.012513	342.563	283.611	179.135	157.747
ENSG00000083750	RRAGB	41036	226.087	-1.1233	0.295325	-3.80362	0.000142597	0.00131128	326.883	293.008	157.118	127.338
ENSG00000083782	EPYC	41348	6.44181	6.10695	2.09071	2.92099	0.0034892	0.0204359	0	0	21.0158	4.75143
ENSG00000083937	CHMP2B	28278	669.106	-0.718609	0.210557	-3.4129	0.000642752	0.00486292	845.552	819.227	538.405	473.242
ENSG00000084093	REST	27936	891.749	-0.550819	0.209505	-2.62914	0.00856002	0.0427499	960.142	1159.22	666.501	781.134
ENSG00000084112	SSH1	74901	933.167	-0.791954	0.19594	-4.04182	5.30368e-05	0.000539227	1226.71	1139.57	713.537	652.846
ENSG00000084207	GSTP1	3066	13732.9	-0.88722	0.177247	-5.00556	5.57006e-07	8.32756e-06	18573.2	17081.6	10841.2	8435.68
ENSG00000084463	WBP11	17065	1550.03	0.773292	0.180027	4.29541	1.74368e-05	0.000196576	1086.79	1201.08	1958.47	1953.79
ENSG00000084628	NKAIN1	59810	221.681	-2.32731	0.300761	-7.73808	1.00928e-14	3.58371e-13	376.337	363.057	76.0572	71.2714
ENSG00000084636	COL16A1	52073	2534.36	-1.11901	0.192454	-5.81442	6.08458e-09	1.21484e-07	3572.79	3369.17	1369.03	1826.45
ENSG00000084674	APOB	42645	27.9208	-2.43836	0.775741	-3.14327	0.00167072	0.0109657	36.1863	58.0891	6.00451	11.4034
ENSG00000084731	KIF3C	56148	480.926	-0.788936	0.229522	-3.4373	0.00058755	0.00450711	618.785	599.684	379.285	325.948
ENSG00000084764	MAPRE3	56585	340.459	0.932397	0.250201	3.7266	0.000194082	0.00171311	241.242	227.231	435.327	458.037
ENSG00000085117	CD82	55937	76.9159	1.72696	0.527701	3.27262	0.00106557	0.00750366	22.918	47.8381	81.0609	155.847
ENSG00000085276	MECOM	580120	376.983	-2.85335	0.286902	-9.94537	2.64203e-23	1.70802e-21	599.486	725.259	71.0534	112.134
ENSG00000085377	PREP	125520	909.773	-0.715597	0.203692	-3.51314	0.000442849	0.00352399	1080.76	1180.57	750.564	627.188
ENSG00000085382	HACE1	131827	334.831	1.0457	0.254864	4.10295	4.07919e-05	0.000425579	221.942	215.271	420.316	481.795
ENSG00000085415	SEH1L	40404	514.014	0.716202	0.229547	3.12006	0.00180812	0.0117215	423.379	355.368	605.455	671.852
ENSG00000085449	WDFY1	89672	1087.34	-0.67186	0.194422	-3.45569	0.000548893	0.00424356	1376.28	1295.9	902.679	774.482
ENSG00000085491	SLC25A24	66814	719.529	-0.683717	0.207034	-3.30244	0.000958462	0.00685271	939.637	834.603	539.406	564.469
ENSG00000085552	IGSF9	18558	78.0245	-1.45755	0.482465	-3.02104	0.00251905	0.0155352	123.033	105.927	28.0211	55.1165
ENSG00000085644	ZNF213	13029	354.943	-1.41667	0.319444	-4.4348	9.21599e-06	0.000109633	675.477	357.931	218.164	168.2
ENSG00000085662	AKR1B1	16935	1545.69	0.914458	0.178346	5.12743	2.9372e-07	4.56984e-06	1071.11	1072.08	1957.47	2082.07
ENSG00000085741	WNT11	24412	173.144	-2.18178	0.352135	-6.19587	5.79651e-10	1.29219e-08	255.716	311.802	49.0369	76.0228
ENSG00000086062	B4GALT1	63275	1554.65	1.25284	0.226354	5.53486	3.11483e-08	5.6917e-07	733.375	1102.84	1953.47	2428.93
ENSG00000086288	NME8	51805	84.7658	-4.69476	0.613983	-7.6464	2.06686e-14	7.07108e-13	194.2	132.409	2.0015	10.4531
ENSG00000086289	EPDR1	268098	136.147	1.15211	0.372769	3.09069	0.00199691	0.0127371	67.5477	100.802	168.126	208.112
ENSG00000086300	SNX10	82409	117.747	1.99659	0.394467	5.06149	4.15986e-07	6.34058e-06	44.6297	49.5466	217.163	159.648
ENSG00000086544	ITPKC	23758	429.779	0.635558	0.232842	2.72957	0.00634169	0.0334077	330.501	342.555	542.408	503.651
ENSG00000086598	TMED2	14039	2903.04	1.25015	0.182797	6.839	7.97458e-12	2.16677e-10	1547.57	1887.89	3833.88	4342.8
ENSG00000086666	ZFAND6	78826	764.599	-0.522238	0.201505	-2.59168	0.00955081	0.0466785	933.606	869.627	637.479	617.685
ENSG00000086991	NOX4	265256	127.95	-3.1354	0.428959	-7.30932	2.68494e-13	8.2928e-12	231.592	228.085	16.012	36.1108
ENSG00000087111	PIGS	18490	538.815	0.641259	0.235398	2.72414	0.00644687	0.0338845	405.286	436.522	568.427	745.023
ENSG00000087245	MMP2	116992	12056.2	-0.739873	0.169972	-4.35291	1.34343e-05	0.000154424	13597.6	16564.8	8711.55	9350.8
ENSG00000087258	GNAO1	166055	150.004	-1.72571	0.370943	-4.65222	3.28384e-06	4.27835e-05	255.716	205.02	86.0647	53.216
ENSG00000087263	OGFOD1	27611	992.082	0.73646	0.20229	3.64061	0.000271994	0.002297	664.621	822.644	1259.95	1221.12
ENSG00000087266	SH3BP2	48076	1107.66	-1.09174	0.194147	-5.62324	1.87412e-08	3.50309e-07	1627.18	1389.01	705.53	708.913
ENSG00000087303	NID2	64192	2871.38	2.1301	0.230668	9.23451	2.59472e-20	1.41824e-18	829.872	1303.59	4001.01	5351.06
ENSG00000087494	PTHLH	14622	9.2321	-4.17797	1.57117	-2.65914	0.00783405	0.0397813	20.5056	14.5223	0	1.90057
ENSG00000087502	ERGIC2	43838	758.371	0.625774	0.207376	3.01758	0.00254801	0.0156924	548.825	643.251	899.676	941.732
ENSG00000087586	AURKA	22949	660.741	0.703339	0.208957	3.36595	0.000762802	0.0056392	494.546	510.842	852.641	784.935
ENSG00000087842	PIR	108767	221.414	2.03879	0.298938	6.82011	9.09729e-12	2.45758e-10	91.6719	82.0081	362.272	349.705
ENSG00000087884	AAMDC	97324	236.322	-0.808196	0.299127	-2.70185	0.0068955	0.0359102	305.171	296.425	201.151	142.543
ENSG00000088179	PTPN4	224188	310.09	1.42403	0.264839	5.37695	7.5757e-08	1.2865e-06	164.044	172.559	415.312	488.447
ENSG00000088280	ASAP3	56006	912.95	-0.700443	0.20146	-3.47683	0.000507374	0.00396178	1149.52	1111.38	634.477	756.427
ENSG00000088356	PDRG1	7138	358.813	-0.699972	0.258794	-2.70474	0.00683578	0.035619	459.566	428.834	310.233	236.621
ENSG00000088387	DOCK9	293139	449.924	1.08389	0.236899	4.57531	4.75512e-06	6.01952e-05	261.747	314.364	595.448	628.138
ENSG00000088451	TGDS	22204	226.194	0.865848	0.298643	2.89927	0.0037403	0.0215498	178.519	142.66	266.2	317.395
ENSG00000088756	ARHGAP28	185999	1008.76	0.882086	0.210231	4.19579	2.71924e-05	0.000294174	607.929	809.83	1322.99	1294.29
ENSG00000088808	PPP1R13B	113839	200.534	-1.03892	0.326996	-3.17717	0.0014872	0.00994721	309.996	229.793	152.114	110.233
ENSG00000089159	PXN	55325	802.341	-0.662318	0.201961	-3.27943	0.00104016	0.00735884	1038.55	928.571	607.457	634.79
ENSG00000089220	PEBP1	9727	4043.48	-0.758342	0.194364	-3.90165	9.55395e-05	0.000911076	5263.9	4900.84	3496.63	2512.55
ENSG00000089234	BRAP	43841	543.339	-0.57719	0.223875	-2.57818	0.00993229	0.0481953	632.053	668.878	472.355	400.07
ENSG00000089248	ERP29	10136	2210.84	1.33858	0.194125	6.89547	5.36872e-12	1.47585e-10	1096.44	1407.81	2935.21	3403.92
ENSG00000089250	NOS1	244029	46.1687	-6.54647	1.15879	-5.64942	1.60989e-08	3.03034e-07	84.4346	98.2389	2.0015	0
ENSG00000089327	FXYD5	15154	1542.59	1.84314	0.191271	9.63628	5.61875e-22	3.3022e-20	633.26	710.737	2616.97	2209.41
ENSG00000089351	GRAMD1A	31688	1603.35	-0.933329	0.22492	-4.14961	3.33042e-05	0.000354362	2471.52	1738.4	1257.95	945.534
ENSG00000089472	HEPH	106319	1020.67	-7.32547	0.365567	-20.0387	2.53437e-89	3.95953e-86	1641.65	2415.82	10.0075	15.2046
ENSG00000089597	GANAB	21807	7677.69	0.667661	0.234408	2.84829	0.00439548	0.0246652	4377.33	7484.95	8226.19	10622.3
ENSG00000089639	GMIP	14192	315.34	-1.36032	0.30101	-4.51917	6.20811e-06	7.65722e-05	453.535	454.461	129.097	224.267
ENSG00000090013	BLVRB	18052	394.082	1.49174	0.253437	5.88605	3.95533e-09	8.0167e-08	231.592	182.81	616.464	545.464
ENSG00000090097	PCBP4	10957	1538.65	-0.71116	0.199652	-3.56199	0.000368051	0.00298323	2093.98	1727.3	1288.97	1044.36
ENSG00000090520	DNAJB11	29870	3280	0.576624	0.176274	3.27119	0.00107097	0.0075313	2517.36	2748.13	4267.21	3587.33
ENSG00000090530	LEPREL1	165710	387.359	-2.39137	0.296835	-8.05622	7.86915e-16	3.11247e-14	542.794	758.575	95.0715	152.996
ENSG00000090861	AARS	37249	2229.07	1.07682	0.177873	6.05387	1.41407e-09	3.01947e-08	1358.19	1508.61	2845.14	3204.36
ENSG00000090924	PLEKHG2	15830	2221.32	-1.09533	0.185541	-5.90342	3.56039e-09	7.26334e-08	3302.6	2750.69	1321.99	1510
ENSG00000090971	NAT14	2565	895.205	-0.627782	0.199219	-3.15122	0.00162591	0.010722	1142.28	1031.94	738.555	668.05
ENSG00000090975	PITPNM2	166536	322.286	1.63067	0.266164	6.12656	8.98018e-10	1.96453e-08	170.075	145.223	448.337	525.508
ENSG00000091010	POU4F3	1497	8.4554	-6.55609	1.91386	-3.42558	0.000613487	0.00467357	19.2993	14.5223	0	0
ENSG00000091136	LAMB1	79457	15347.2	-1.35119	0.155807	-8.67217	4.23953e-18	2.03281e-16	21610.4	22491.6	8368.29	8918.43
ENSG00000091262	ABCC6	74595	64.1523	-1.30698	0.500582	-2.61092	0.00902984	0.0446797	72.3725	110.198	36.0271	38.0114
ENSG00000091409	ITGA6	79100	301.061	1.44879	0.320501	4.52038	6.17297e-06	7.61942e-05	121.827	199.895	352.265	530.259
ENSG00000091428	RAPGEF4	317620	66.9074	-3.91953	0.571211	-6.86179	6.80048e-12	1.85583e-10	125.446	125.575	9.00677	7.60228
ENSG00000091436	MLTK	192576	1436.56	-0.876172	0.18417	-4.75741	1.96096e-06	2.66213e-05	1803.28	1916.08	1072.81	954.086
ENSG00000091482	SMPX	52192	82.4521	4.16248	0.560314	7.42883	1.09566e-13	3.53554e-12	4.82484	11.9595	177.133	135.891
ENSG00000091490	SEL1L3	116328	82.0581	3.01036	0.479033	6.28425	3.29436e-10	7.51371e-09	19.2993	17.085	134.101	157.747
ENSG00000091592	NLRP1	119998	881.048	-0.944541	0.209241	-4.51413	6.35767e-06	7.82624e-05	1293.06	1026.81	590.444	613.884
ENSG00000091651	ORC6	8752	718.97	0.615953	0.229945	2.6787	0.00739091	0.0379814	470.421	663.753	844.635	897.069
ENSG00000091656	ZFHX4	186068	305.488	-1.0953	0.271525	-4.03389	5.48615e-05	0.000556572	393.224	439.085	170.128	219.516
ENSG00000091704	CPA1	7776	7.93032	6.40688	1.99704	3.20818	0.00133576	0.00907032	0	0	26.0196	5.70171
ENSG00000091879	ANGPT2	63759	48.0762	2.06053	0.712865	2.8905	0.00384635	0.0220524	4.82484	31.6073	57.0429	98.8296
ENSG00000091986	CCDC80	44971	5185.69	1.25134	0.199333	6.27766	3.43702e-10	7.82005e-09	2630.74	3503.28	6406.82	8201.91
ENSG00000092108	SCFD1	113701	1641.55	0.530804	0.193289	2.74616	0.00602973	0.0320969	1247.22	1437.7	2135.61	1745.67
ENSG00000092421	SEMA6A	131319	1017.04	-2.17918	0.201902	-10.7933	3.70267e-27	3.01816e-25	1545.15	1787.09	347.261	388.667
ENSG00000092439	TRPM7	134343	641.821	0.884593	0.231006	3.82931	0.000128502	0.00119088	441.472	460.441	706.531	958.838
ENSG00000092470	WDR76	41457	189.645	0.851125	0.307291	2.76977	0.00560951	0.0302639	143.539	127.283	250.188	237.571
ENSG00000092621	PHGDH	84418	6421.87	1.86944	0.160966	11.6139	3.50254e-31	3.51153e-29	2704.32	2814.76	10486.9	9681.5
ENSG00000092758	COL9A3	24916	355.09	-0.670894	0.250266	-2.68073	0.00734627	0.0377958	470.421	402.352	268.202	279.384
ENSG00000092820	EZR	53672	2429.37	1.27222	0.179979	7.06872	1.56368e-12	4.51014e-11	1294.26	1549.61	3320.5	3553.12
ENSG00000092847	AGO1	59803	824.493	-0.745091	0.20215	-3.68583	0.000227957	0.00196856	1030.1	1035.35	659.496	573.022
ENSG00000093009	CDC45	41154	333.611	0.776264	0.254418	3.05113	0.00227979	0.0142698	238.829	252.858	449.338	393.418
ENSG00000093167	LRRFIP2	131064	933.976	0.606154	0.194867	3.1106	0.00186709	0.0120455	774.386	707.32	1151.87	1102.33
ENSG00000093217	XYLB	74589	71.3827	1.27499	0.461889	2.76038	0.00577345	0.0309967	43.4235	40.1498	104.078	97.8794
ENSG00000095015	MAP3K1	80579	436.388	-0.649274	0.232732	-2.78979	0.00527422	0.0287111	507.814	557.826	348.262	331.649
ENSG00000095139	ARCN1	30644	4637.99	0.514629	0.167779	3.0673	0.00216002	0.013635	3571.58	4066.23	5655.25	5258.88
ENSG00000095203	EPB41L4B	148990	105.45	-3.75094	0.459634	-8.16069	3.33104e-16	1.36953e-14	189.375	203.312	12.009	17.1051
ENSG00000095209	TMEM38B	82069	161.369	0.935159	0.348122	2.6863	0.00722493	0.0372635	96.4967	124.721	178.134	246.124
ENSG00000095370	SH2D3C	40425	666.892	-3.83724	0.231851	-16.5505	1.58843e-61	6.07752e-59	1287.02	1206.2	84.0632	90.2771
ENSG00000095380	NANS	26337	813.848	0.75876	0.207416	3.65815	0.000254045	0.0021669	635.672	574.057	1105.83	939.832
ENSG00000095637	SORBS1	249644	751.664	0.798934	0.222516	3.59046	0.000330099	0.00270899	481.277	615.061	871.655	1038.66
ENSG00000095713	CRTAC1	165829	171.856	2.45656	0.398353	6.1668	6.96875e-10	1.53706e-08	30.1552	74.3198	272.205	310.743
ENSG00000095739	BAMBI	5598	3480.97	1.52641	0.195509	7.80734	5.84055e-15	2.10574e-13	1518.62	2067.29	4820.62	5517.35
ENSG00000095777	MYO3A	278261	82.2762	1.57722	0.443884	3.55322	0.000380552	0.00307526	43.4235	39.2955	137.103	109.283
ENSG00000096060	FKBP5	154999	339.617	-0.791773	0.257302	-3.07721	0.00208949	0.0132389	390.812	469.838	261.196	236.621
ENSG00000096092	TMEM14A	15480	249.707	1.14964	0.28959	3.96988	7.19095e-05	0.000705473	132.683	176.83	346.26	343.053
ENSG00000096696	DSP	45143	1745.39	-0.947685	0.24144	-3.92514	8.66799e-05	0.000832518	1777.95	2819.03	1004.76	1379.81
ENSG00000097096	SYDE2	44174	256.268	-0.902719	0.275846	-3.27255	0.00106583	0.00750366	326.883	340.846	189.142	168.2
ENSG00000099194	SCD	17711	4554.23	1.41082	0.195299	7.22391	5.05126e-13	1.51765e-11	2056.59	2919.83	6579.95	6660.55
ENSG00000099204	ABLIM1	253891	1543.6	-0.925445	0.177271	-5.22051	1.78431e-07	2.87637e-06	2043.32	2001.51	1073.81	1055.77
ENSG00000099250	NRP1	158771	3656.61	1.21269	0.219254	5.53098	3.1844e-08	5.80187e-07	1730.91	2675.51	4573.44	5646.59
ENSG00000099260	PALMD	48599	43.4171	-1.97665	0.617974	-3.1986	0.00138099	0.00933672	55.4856	82.8623	22.0166	13.304
ENSG00000099282	TSPAN15	56197	157.491	0.931564	0.335719	2.77483	0.00552304	0.029892	120.621	96.5304	196.147	216.665
ENSG00000099284	H2AFY2	59485	1221.02	-0.764224	0.184178	-4.14938	3.33383e-05	0.000354524	1502.94	1570.97	920.692	889.467
ENSG00000099337	KCNK6	9177	173.06	1.33245	0.328802	4.05245	5.06836e-05	0.000517829	94.0843	102.51	218.164	277.483
ENSG00000099364	FBXL19	25729	682.693	-1.00969	0.216939	-4.65424	3.2518e-06	4.24882e-05	999.947	825.206	433.326	472.292
ENSG00000099385	BCL7C	61335	765.679	-0.689045	0.254971	-2.70245	0.00688312	0.0358557	1104.89	785.911	701.527	470.391
ENSG00000099715	PCDH11Y	741999	13.4306	-7.22488	1.75392	-4.11928	3.80053e-05	0.000399539	28.949	24.7733	0	0
ENSG00000099785	2022-03-02	25748	280.766	-1.41926	0.292781	-4.84751	1.25019e-06	1.75965e-05	414.936	402.352	184.138	121.636
ENSG00000099797	TECR	48896	1644.29	0.504069	0.192801	2.61445	0.00893712	0.0443262	1426.95	1293.34	2141.61	1715.26
ENSG00000099849	RASSF7	3618	111.933	-1.13159	0.381393	-2.967	0.00300722	0.0180068	164.044	143.514	66.0497	74.1222
ENSG00000099860	GADD45B	2138	1157.03	-1.33549	0.187901	-7.10739	1.18257e-12	3.44268e-11	1695.93	1618.81	680.512	632.89
ENSG00000099889	ARVCF	46913	695.261	-1.60726	0.23081	-6.96356	3.31773e-12	9.32545e-11	1211.03	883.295	351.264	335.451
ENSG00000099917	MED15	91720	1757.84	-0.507493	0.191134	-2.65517	0.0079268	0.0401436	2277.32	1851.16	1540.16	1362.71
ENSG00000099953	MMP11	16091	1426.93	-4.45123	0.23941	-18.5925	3.69799e-77	2.7732e-74	2320.75	3137.66	101.076	148.244
ENSG00000099956	SMARCB1	47554	2580.41	-0.74582	0.182328	-4.09054	4.30372e-05	0.000446767	3119.26	3346.1	2129.6	1726.67
ENSG00000099957	P2RX6	19023	119.492	4.59312	0.500891	9.16991	4.73417e-20	2.55782e-18	9.64967	9.39676	187.141	271.782
ENSG00000099958	DERL3	4626	200.884	-1.13836	0.30258	-3.76216	0.00016845	0.00151685	283.459	269.089	134.101	116.885
ENSG00000099960	SLC7A4	4123	39.0884	4.6621	0.835503	5.57999	2.40527e-08	4.46918e-07	2.41242	3.417	64.0482	86.4759
ENSG00000100027	YPEL1	38291	48.7436	-2.13864	0.570425	-3.74921	0.000177395	0.00158371	88.0533	70.9028	17.0128	19.0057
ENSG00000100056	DGCR14	14406	561.215	-0.593507	0.222825	-2.66355	0.007732	0.0393377	732.169	618.478	433.326	460.888
ENSG00000100065	CARD10	29150	107.444	-1.5165	0.395666	-3.83278	0.000126704	0.00117713	178.519	140.097	56.0421	55.1165
ENSG00000100097	LGALS1	4199	3084.4	-1.37546	0.20551	-6.6929	2.18789e-11	5.68911e-10	5150.51	3755.29	1909.44	1522.36
ENSG00000100100	PIK3IP1	10942	212.773	-2.32485	0.41275	-5.63259	1.77525e-08	3.32823e-07	312.408	397.227	35.0263	106.432
ENSG00000100105	PATZ1	20429	977.687	-0.592403	0.19517	-3.03531	0.00240286	0.0149068	1186.91	1164.34	830.625	728.869
ENSG00000100151	PICK1	19391	380.927	-0.982669	0.250757	-3.9188	8.89894e-05	0.000854262	552.444	459.587	272.205	239.472
ENSG00000100154	TTC28	701850	2229.29	-0.755566	0.173382	-4.35781	1.31368e-05	0.000151562	2862.33	2737.87	1742.31	1574.62
ENSG00000100196	KDELR3	15386	2041.35	1.10853	0.184502	6.00824	1.87549e-09	3.9552e-08	1203.8	1382.18	3002.26	2577.17
ENSG00000100206	DMC1	51338	57.8593	1.974	0.532592	3.7064	0.000210224	0.00183571	19.2993	27.336	103.078	81.7245
ENSG00000100219	XBP1	6043	1465.34	1.03945	0.22149	4.69299	2.69245e-06	3.58e-05	850.377	1066.96	1627.22	2316.79
ENSG00000100234	TIMP3	61344	1721.27	3.06861	0.241616	12.7004	5.88629e-37	8.11443e-35	276.222	454.461	2664	3490.4
ENSG00000100253	MIOX	3865	31.3594	2.72832	0.824774	3.30795	0.000939804	0.00674299	14.4745	2.56275	39.0293	69.3708
ENSG00000100258	LMF2	4760	1942.74	0.532928	0.179838	2.96339	0.00304276	0.0181732	1682.66	1494.08	2177.64	2416.57
ENSG00000100297	MCM5	25368	1298.63	0.662552	0.18365	3.60769	0.000308935	0.00256053	1004.77	1006.31	1658.25	1525.21
ENSG00000100300	TSPO	11729	544.816	1.19113	0.241378	4.93471	8.02704e-07	1.1651e-05	388.399	276.777	740.557	773.532
ENSG00000100311	PDGFB	21393	27.2559	-4.14915	0.911141	-4.5538	5.26854e-06	6.62028e-05	43.4235	59.7976	2.0015	3.80114
ENSG00000100320	RBFOX2	289691	3665.94	-0.605882	0.163647	-3.70238	0.000213587	0.00186162	4565.5	4284.07	2909.19	2905.02
ENSG00000100321	SYNGR1	35664	457.85	0.62982	0.236148	2.66706	0.00765182	0.0390676	340.151	378.433	509.383	603.431
ENSG00000100360	IFT27	18055	858.175	-0.65063	0.198219	-3.28237	0.00102937	0.00728798	1032.51	1064.4	634.477	701.31
ENSG00000100364	KIAA0930	50432	1367.06	0.699587	0.184567	3.79041	0.000150397	0.00137276	1083.18	1001.18	1769.33	1614.53
ENSG00000100403	ZC3H7B	58626	2225.66	-0.590948	0.171427	-3.44722	0.000566383	0.00436978	2771.87	2578.98	1745.31	1806.49
ENSG00000100417	PMM1	12997	336.167	0.858475	0.251382	3.41503	0.000637758	0.00483489	238.829	239.19	414.312	452.336
ENSG00000100490	CDKL1	86870	128.354	1.7302	0.365983	4.72755	2.27244e-06	3.06061e-05	62.7229	56.3806	206.155	188.156
ENSG00000100503	NIN	111359	1560.26	0.623253	0.224116	2.78093	0.00542029	0.0293868	980.648	1474.44	1715.29	2070.67
ENSG00000100504	PYGL	86846	603.977	-0.556	0.21378	-2.6008	0.00930054	0.0457175	741.818	696.214	509.383	468.491
ENSG00000100505	TRIM9	120800	35.7826	-2.69578	0.822554	-3.27733	0.00104794	0.00740268	38.5987	85.4251	2.0015	17.1051
ENSG00000100526	CDKN3	23370	389.227	0.84572	0.255537	3.30958	0.000934356	0.00671088	250.891	304.968	554.417	446.634
ENSG00000100528	CNIH1	14496	761.409	1.08918	0.206213	5.2818	1.2792e-07	2.10004e-06	476.453	497.174	968.728	1103.28
ENSG00000100558	PLEK2	25218	95.9437	2.61556	0.492233	5.31367	1.0744e-07	1.7873e-06	30.1552	23.919	225.169	104.531
ENSG00000100564	PIGH	18333	145.414	1.91106	0.34996	5.4608	4.73991e-08	8.37548e-07	57.898	64.0688	221.166	238.522
ENSG00000100580	TMED8	42089	309.209	1.14655	0.259527	4.41784	9.9693e-06	0.00011807	191.787	193.061	406.306	445.684
ENSG00000100596	SPTLC2	110777	861.791	0.654795	0.211865	3.09062	0.00199739	0.0127371	582.599	755.158	1050.79	1058.62
ENSG00000100599	RIN3	175222	341.195	-0.852324	0.278619	-3.05911	0.00221998	0.0139618	511.433	367.328	272.205	213.814
ENSG00000100600	LGMN	44896	1096.63	0.767734	0.228153	3.365	0.000765448	0.00565546	656.178	965.304	1256.95	1508.1
ENSG00000100603	SNW1	43609	925.572	0.60373	0.214419	2.81566	0.00486776	0.026881	624.816	843.146	1115.84	1118.49
ENSG00000100625	SIX4	14821	129.525	-2.00378	0.372651	-5.3771	7.56955e-08	1.2865e-06	188.169	226.376	56.0421	47.5143
ENSG00000100626	GALNT16	95190	473.564	-1.07708	0.242338	-4.44454	8.80799e-06	0.000105678	636.878	648.376	261.196	347.804
ENSG00000100767	PAPLN	37144	97.5878	-2.44537	0.426208	-5.7375	9.60843e-09	1.87254e-07	158.013	171.704	34.0256	26.608
ENSG00000100784	RPS6KA5	190182	69.0765	1.89063	0.502092	3.76551	0.000166211	0.00149958	20.5056	37.587	106.08	112.134
ENSG00000100836	PABPN1	4897	3201.29	-0.644503	0.176197	-3.65786	0.000254331	0.00216835	3918.97	3890.26	2738.06	2257.88
ENSG00000100852	ARHGAP5	83615	3420.83	0.841804	0.170103	4.94879	7.46757e-07	1.09206e-05	2361.76	2537.98	4656.5	4127.09
ENSG00000100867	DHRS2	15525	70.3525	-1.29946	0.476068	-2.72956	0.0063419	0.0334077	106.146	93.9676	48.0361	33.26
ENSG00000100883	SRP54	47611	1238.45	0.532161	0.196983	2.70156	0.00690151	0.0359316	951.699	1072.94	1327	1602.18
ENSG00000100889	PCK2	16546	1277.15	3.08661	0.200358	15.4055	1.50345e-53	4.47407e-51	254.51	282.757	2100.58	2470.74
ENSG00000100968	NFATC4	13932	1604.19	-0.64485	0.177769	-3.62746	0.000286225	0.00240204	2010.75	1903.27	1218.92	1283.84
ENSG00000100979	PLTP	13396	5226.8	1.77969	0.174148	10.2194	1.62289e-24	1.12689e-22	2110.87	2602.9	8171.14	8022.31
ENSG00000100997	ABHD12	96241	907.857	-1.13092	0.19937	-5.67246	1.40759e-08	2.6731e-07	1212.24	1280.52	607.457	531.209
ENSG00000101003	GINS1	44902	439.551	0.791543	0.233292	3.39293	0.000691505	0.00517539	311.202	332.304	584.439	530.259
ENSG00000101079	NDRG3	94313	440.588	-0.912904	0.243193	-3.75383	0.000174152	0.00156145	529.526	621.04	335.252	276.533
ENSG00000101096	NFATC2	175877	198.957	1.93968	0.320266	6.05647	1.39139e-09	2.97443e-08	95.2905	70.0486	329.248	301.24
ENSG00000101104	PABPC1L	48974	1238.46	0.729676	0.20153	3.62068	0.000293831	0.00245597	1042.16	822.644	1632.23	1456.79
ENSG00000101115	SALL4	18479	504.512	-1.01702	0.242291	-4.19753	2.69841e-05	0.000292427	769.561	581.745	313.236	353.506
ENSG00000101134	DOK5	175575	92.3831	1.71879	0.418569	4.10635	4.01964e-05	0.000420303	43.4235	42.7125	136.102	147.294
ENSG00000101144	BMP7	97882	171.597	-3.65609	0.383585	-9.53136	1.55235e-21	8.92747e-20	300.346	335.721	18.0135	32.3097
ENSG00000101160	CTSZ	12063	1965.19	1.00608	0.195609	5.14335	2.69889e-07	4.22849e-06	1129.01	1482.13	2756.07	2493.55
ENSG00000101194	SLC17A9	15898	262.807	1.2432	0.29063	4.2776	1.88915e-05	0.000211703	183.344	129.846	370.278	367.76
ENSG00000101197	BIRC7	4625	25.6839	-3.60251	0.866671	-4.15672	3.22847e-05	0.000344493	53.0732	41.8583	4.00301	3.80114
ENSG00000101198	NKAIN4	31911	851.019	-4.31281	0.237981	-18.1225	2.11786e-73	1.2408e-70	1803.28	1437.7	87.0655	76.0228
ENSG00000101210	EEF1A2	11140	92.3867	-1.34956	0.414147	-3.25866	0.0011194	0.0077872	133.889	131.555	48.0361	56.0668
ENSG00000101230	ISM1	78881	539.263	2.75773	0.257715	10.7007	1.01014e-26	7.99074e-25	108.559	167.433	988.743	892.318
ENSG00000101236	RNF24	88274	581.208	-0.613821	0.218717	-2.80647	0.00500883	0.0275383	663.415	742.344	436.328	482.745
ENSG00000101255	TRIB3	16943	767.726	3.19672	0.238097	13.4261	4.25198e-41	7.24693e-39	177.313	126.429	1506.13	1261.03
ENSG00000101265	RASSF2	43623	101.555	-3.1611	0.439575	-7.19126	6.41949e-13	1.9134e-11	174.9	190.498	18.0135	22.8068
ENSG00000101282	RSPO4	43813	529.702	1.50201	0.226058	6.64438	3.04492e-11	7.78802e-10	255.716	296.425	765.576	801.09
ENSG00000101292	PROKR2	15062	19.348	-7.75248	1.66572	-4.65413	3.25354e-06	4.24882e-05	39.8049	37.587	0	0
ENSG00000101306	MYLK2	15382	53.3525	-2.76771	0.590415	-4.68774	2.76245e-06	3.6601e-05	117.002	69.1943	12.009	15.2046
ENSG00000101311	FERMT1	48700	149.507	3.62795	0.396003	9.16141	5.12232e-20	2.75957e-18	26.5366	18.7935	294.221	258.478
ENSG00000101346	POFUT1	30788	1471.39	0.718423	0.204108	3.51981	0.00043185	0.00344671	950.493	1272.83	1730.3	1931.93
ENSG00000101384	JAG1	36363	2352.11	-1.48657	0.244389	-6.08282	1.18085e-09	2.54759e-08	2774.28	4159.35	966.727	1508.1
ENSG00000101412	E2F1	10722	397.082	0.6932	0.239116	2.89902	0.00374332	0.021554	296.727	310.093	468.352	513.154
ENSG00000101460	MAP1LC3A	13492	728.165	-0.932059	0.239084	-3.89846	9.68067e-05	0.000921357	1088	823.498	575.433	425.728
ENSG00000101558	VAPA	46020	2195.56	0.578367	0.170794	3.38634	0.00070831	0.00528849	1706.79	1815.28	2644.99	2615.18
ENSG00000101574	METTL4	33985	147.855	0.942715	0.342214	2.75475	0.00587364	0.0314318	102.528	99.9474	175.132	213.814
ENSG00000101577	LPIN2	96322	734.664	-0.822232	0.202584	-4.05872	4.93428e-05	0.000506337	916.719	960.178	533.401	528.358
ENSG00000101605	MYOM1	153302	48.8854	-1.78399	0.560238	-3.18435	0.0014508	0.00973502	77.1974	74.3198	25.0188	19.0057
ENSG00000101665	SMAD7	30859	470.096	1.3408	0.268226	4.99877	5.76969e-07	8.57813e-06	250.891	281.049	527.397	821.046
ENSG00000101670	LIPG	32204	294.757	1.80623	0.311858	5.79183	6.96228e-09	1.37834e-07	94.0843	166.579	422.318	496.049
ENSG00000101751	POLI	51863	490.635	0.612209	0.229805	2.66404	0.00772094	0.0393135	353.419	422	588.442	598.68
ENSG00000101773	RBBP8	228228	458.785	0.844885	0.245333	3.44383	0.000573526	0.00441761	281.047	374.162	615.463	564.469
ENSG00000101782	RIOK3	33781	733.315	0.602208	0.204616	2.94311	0.00324929	0.0192297	591.042	574.057	841.633	926.528
ENSG00000101843	PSMD10	7412	673.886	0.690242	0.230958	2.9886	0.00280256	0.0170261	484.896	545.866	958.721	706.062
ENSG00000101846	STS	135355	165.104	0.850575	0.323326	2.6307	0.00852085	0.042577	123.033	112.761	204.154	220.466
ENSG00000101850	GPR143	60952	68.1064	-2.85838	0.51769	-5.52142	3.36276e-08	6.10902e-07	106.146	133.263	14.0105	19.0057
ENSG00000101868	POLA1	303068	314.274	0.83722	0.261132	3.20611	0.00134541	0.00912909	206.262	244.316	390.293	416.225
ENSG00000101911	PRPS2	32868	156.878	1.57838	0.35763	4.41344	1.01742e-05	0.000120047	94.0843	64.0688	262.197	207.162
ENSG00000101938	CHRDL1	122203	33.8388	-4.47878	0.878382	-5.0989	3.4163e-07	5.27585e-06	45.8359	83.7166	2.0015	3.80114
ENSG00000101945	SUV39H1	13459	182.576	0.899512	0.322209	2.79171	0.00524308	0.0285499	126.652	128.138	271.204	204.311
ENSG00000101972	STAG2	462453	1125.83	0.616107	0.193404	3.1856	0.00144456	0.00970701	817.81	959.324	1334	1392.17
ENSG00000101986	ABCD1	19894	561.666	-0.688115	0.256635	-2.6813	0.00733377	0.0377418	839.521	547.575	462.348	397.219
ENSG00000102007	PLP2	3316	146.326	1.51454	0.345776	4.38012	1.18614e-05	0.000137996	82.0222	70.0486	224.169	209.063
ENSG00000102030	NAA10	5982	692.906	-0.709186	0.248619	-2.8525	0.00433765	0.0243772	946.874	773.097	634.477	417.175
ENSG00000102032	RENBP	9517	107.89	-2.61105	0.425278	-6.13963	8.2713e-10	1.82007e-08	178.519	192.206	38.0286	22.8068
ENSG00000102034	ELF4	45843	173.753	0.906173	0.319605	2.83529	0.00457843	0.025501	130.271	111.907	217.163	235.671
ENSG00000102081	FMR1	39177	1422.68	-0.986438	0.186093	-5.30078	1.1531e-07	1.90806e-06	1791.22	1990.4	903.679	1005.4
ENSG00000102103	PQBP1	5226	1207.77	-0.513996	0.195119	-2.63427	0.00843193	0.0422176	1482.43	1359.11	1085.82	903.721
ENSG00000102109	PCSK1N	4532	52.4735	-3.55425	0.728233	-4.88065	1.05736e-06	1.49949e-05	142.333	51.2551	3.00226	13.304
ENSG00000102158	MAGT1	69230	1098.03	0.833183	0.230778	3.61032	0.000305815	0.00253803	642.909	934.55	1241.93	1572.72
ENSG00000102230	PCYT1B	114591	222.878	-1.20935	0.340563	-3.55103	0.000383727	0.00309824	323.264	298.988	176.132	93.1279
ENSG00000102271	KLHL4	152299	84.7152	-3.21442	0.493165	-6.51794	7.12803e-11	1.75376e-09	135.095	170.85	12.009	20.9063
ENSG00000102287	GABRE	21557	21.582	-5.44384	1.29026	-4.21919	2.45179e-05	0.000268651	43.4235	41.004	0	1.90057
ENSG00000102302	FGD1	50713	2000.94	-1.02955	0.201366	-5.11285	3.17336e-07	4.90876e-06	3037.23	2335.52	1444.09	1186.91
ENSG00000102317	RBM3	4618	4640.81	0.658493	0.166277	3.96023	7.48771e-05	0.000730383	3602.95	3596.4	6056.55	5307.34
ENSG00000102359	SRPX2	27082	301.559	0.803159	0.295081	2.72182	0.00649227	0.0340658	189.375	249.441	312.235	455.187
ENSG00000102445	KIAA0226L	96187	11.9356	-7.05211	1.79393	-3.9311	8.4559e-05	0.00081549	28.949	18.7935	0	0
ENSG00000102471	NDFIP2	74924	847.167	1.971	0.213368	9.23756	2.52173e-20	1.38643e-18	376.337	313.51	1243.94	1454.89
ENSG00000102547	CAB39L	135477	256.107	1.2364	0.285947	4.32387	1.53318e-05	0.000174524	136.302	168.287	386.29	333.55
ENSG00000102554	KLF5	22563	177.602	1.86593	0.326643	5.71245	1.11358e-08	2.14128e-07	68.7539	83.7166	266.2	291.738
ENSG00000102580	DNAJC3	117851	1001.73	0.776816	0.25569	3.03812	0.00238062	0.0147983	540.382	934.55	1138.86	1393.12
ENSG00000102595	UGGT2	251903	1123.9	0.892146	0.190645	4.67962	2.87404e-06	3.80257e-05	736.994	836.312	1473.11	1449.18
ENSG00000102606	ARHGEF7	191179	802.522	-0.820522	0.198395	-4.13579	3.53731e-05	0.00037383	1031.31	1018.27	588.442	572.072
ENSG00000102678	FGF9	33116	30.2095	-4.30962	0.964685	-4.46739	7.91811e-06	9.56499e-05	78.4036	36.7328	0	5.70171
ENSG00000102683	SGCG	144214	59.8471	4.47926	0.687061	6.51945	7.0565e-11	1.73844e-09	7.23725	3.417	145.109	83.6251
ENSG00000102755	FLT1	194777	12577.1	3.53721	0.191461	18.4749	3.28971e-76	2.2027e-73	1665.77	2321	24570.5	21751.1
ENSG00000102760	RGCC	13324	1187.8	2.89871	0.199197	14.552	5.6733e-48	1.31312e-45	265.366	295.571	2232.68	1957.59
ENSG00000102802	MEDAG	19382	64.7998	-3.20126	0.540318	-5.92476	3.12752e-09	6.41518e-08	127.858	105.927	14.0105	11.4034
ENSG00000102878	HSF4	6561	45.6528	1.91227	0.608529	3.14245	0.0016754	0.0109826	20.5056	17.9393	51.0384	93.1279
ENSG00000102882	MAPK3	9402	418	0.752039	0.24125	3.11726	0.00182543	0.0118133	336.532	287.028	495.372	553.066
ENSG00000102924	CBLN1	3915	18.1665	-7.667	1.68903	-4.53928	5.64456e-06	7.03152e-05	26.5366	46.1295	0	0
ENSG00000102935	ZNF423	370396	261.401	-0.906017	0.282408	-3.20818	0.00133578	0.00907032	354.625	327.178	204.154	159.648
ENSG00000102981	PARD6A	1833	10.0988	-4.28985	1.5349	-2.79487	0.005192	0.0283459	14.4745	23.919	2.0015	0
ENSG00000102984	ZNF821	35657	435.244	-1.0549	0.257209	-4.10135	4.10754e-05	0.000428299	662.209	513.405	319.24	246.124
ENSG00000103018	CYB5B	41742	2259.58	0.695106	0.185009	3.75715	0.00017186	0.00154386	1669.39	1781.11	3093.33	2494.5
ENSG00000103034	NDRG4	50783	376.584	-1.79597	0.272376	-6.59371	4.28964e-11	1.07804e-09	604.311	565.514	134.101	202.411
ENSG00000103154	NECAB2	34145	101.345	1.59003	0.410123	3.87696	0.000105768	0.000997952	50.6608	50.4008	174.131	130.189
ENSG00000103175	WFDC1	35199	606.89	1.1468	0.232021	4.94266	7.70653e-07	1.12263e-05	396.843	358.785	949.714	722.217
ENSG00000103196	CRISPLD2	100785	1353.84	3.42342	0.209445	16.3452	4.70551e-60	1.66451e-57	196.612	263.109	2353.77	2601.88
ENSG00000103197	TSC2	41251	1886.08	-0.573786	0.189143	-3.03361	0.00241644	0.0149764	2513.74	1999.8	1476.11	1554.67
ENSG00000103241	FOXF1	3944	400.233	3.67822	0.316672	11.6152	3.44897e-31	3.47641e-29	36.1863	77.7368	806.606	680.404
ENSG00000103249	CLCN7	30647	508.802	-0.667648	0.251391	-2.65581	0.00791177	0.0400891	657.384	591.996	319.24	466.59
ENSG00000103257	SLC7A5	39466	6897.15	2.23183	0.159917	13.9562	2.88446e-44	5.51814e-42	2377.44	2464.51	11751.8	10994.8
ENSG00000103381	CPPED1	140956	435.927	0.639533	0.242846	2.63349	0.00845122	0.0422967	301.552	379.287	555.418	507.452
ENSG00000103423	DNAJA3	30971	538.429	0.691025	0.226536	3.0504	0.00228535	0.0142825	448.71	375.87	634.477	694.658
ENSG00000103449	SALL1	15393	242.945	-2.71781	0.30843	-8.81174	1.23213e-18	6.17645e-17	396.843	446.773	54.0406	74.1222
ENSG00000103512	NOMO1	62480	1086.92	1.19543	0.251626	4.75083	2.02588e-06	2.74828e-05	509.02	810.684	1269.95	1758.03
ENSG00000103647	CORO2B	148838	176.121	-2.1564	0.334004	-6.45622	1.0735e-10	2.59689e-09	288.284	287.028	74.0557	55.1165
ENSG00000103653	CSK	21142	939.196	-0.535884	0.195852	-2.73616	0.00621603	0.0328369	1159.17	1064.4	799.601	733.62
ENSG00000103710	RASL12	23350	31.089	-2.68881	0.742547	-3.62106	0.000293396	0.00245343	61.5167	46.1295	11.0083	5.70171
ENSG00000103742	IGDCC4	41609	1511.39	0.9194	0.207555	4.42968	9.43743e-06	0.000112054	892.595	1196.81	1811.36	2144.79
ENSG00000103888	KIAA1199	172434	30.3888	2.15317	0.757496	2.84248	0.00447645	0.0250596	8.44346	13.668	31.0233	68.4205
ENSG00000103966	EHD4	73827	776.1	-0.586474	0.202291	-2.89915	0.0037417	0.0215513	977.029	886.712	632.476	608.182
ENSG00000104059	FAM189A1	450471	234.423	1.84748	0.302528	6.10682	1.01636e-09	2.21052e-08	112.177	92.2591	407.306	325.948
ENSG00000104081	BMF	21003	854.536	-1.93387	0.20549	-9.41099	4.91477e-21	2.76703e-19	1436.59	1272.83	335.252	373.462
ENSG00000104129	DNAJC17	39609	393.889	-0.679219	0.256787	-2.64507	0.00816741	0.0411731	531.938	438.231	340.256	265.13
ENSG00000104177	MYEF2	39090	263.514	-1.09472	0.279518	-3.91644	8.98651e-05	0.000862227	322.058	395.518	171.129	165.35
ENSG00000104219	ZDHHC2	68771	183.605	1.46402	0.314172	4.65992	3.16326e-06	4.14719e-05	102.528	93.1133	263.198	275.583
ENSG00000104267	CA2	17642	18.1665	-7.667	1.68903	-4.53928	5.64456e-06	7.03152e-05	26.5366	46.1295	0	0
ENSG00000104313	EYA1	164800	41.7305	-3.28651	0.673752	-4.87792	1.07212e-06	1.51698e-05	65.1353	86.2793	6.00451	9.50285
ENSG00000104321	TRPA1	55701	17.4003	-7.60369	1.69405	-4.48846	7.17405e-06	8.73938e-05	27.7428	41.8583	0	0
ENSG00000104332	SFRP1	47536	834.871	-1.83068	0.22675	-8.07356	6.82769e-16	2.72352e-14	1091.62	1514.59	351.264	382.015
ENSG00000104368	PLAT	33007	584.415	0.813928	0.214847	3.78841	0.000151613	0.00138318	422.173	425.417	716.539	773.532
ENSG00000104369	JPH1	86629	67.2153	2.666	0.535634	4.97728	6.44836e-07	9.5192e-06	12.0621	23.919	133.1	99.7799
ENSG00000104412	EMC2	43316	578.375	0.932081	0.226868	4.10847	3.98288e-05	0.000416924	370.306	424.563	830.625	688.006
ENSG00000104419	NDRG1	64852	228.573	-1.06894	0.302966	-3.52827	0.000418287	0.0033513	352.213	267.381	134.101	160.598
ENSG00000104435	STMN2	55362	3809.67	-2.07104	0.18077	-11.4568	2.17427e-30	2.1342e-28	6127.54	6181.36	1640.23	1289.54
ENSG00000104447	TRPS1	401176	528.822	-2.26554	0.244596	-9.26234	1.99999e-20	1.10934e-18	849.171	902.089	152.114	211.914
ENSG00000104450	SPAG1	101373	103.72	2.07231	0.403939	5.13027	2.89331e-07	4.51162e-06	38.5987	41.004	166.125	169.151
ENSG00000104518	GSDMD	9856	192.876	-0.856112	0.310783	-2.75469	0.00587477	0.0314318	220.736	275.923	136.102	138.742
ENSG00000104522	TSTA3	5431	1188.81	-0.647188	0.191874	-3.37298	0.000743599	0.00552119	1563.25	1339.47	950.715	901.821
ENSG00000104549	SQLE	23787	3090.42	1.48748	0.21062	7.06241	1.63641e-12	4.70615e-11	1291.85	1955.38	4339.26	4775.18
ENSG00000104613	INTS10	34944	891.373	0.638409	0.20326	3.14085	0.00168458	0.0110313	682.714	711.591	1182.89	988.296
ENSG00000104635	SLC39A14	66881	772.044	1.76407	0.280047	6.2992	2.99177e-10	6.84855e-09	258.129	442.502	950.715	1436.83
ENSG00000104660	LEPROTL1	81811	611.707	1.28945	0.247338	5.21329	1.85517e-07	2.98548e-06	279.84	428.834	849.639	888.517
ENSG00000104691	UBXN8	34759	138.303	1.00153	0.361195	2.77283	0.00555713	0.0300299	79.6098	104.219	164.123	205.262
ENSG00000104722	NEFM	6083	3751.76	-0.698834	0.173341	-4.03155	5.54106e-05	0.000560928	4228.97	5056.31	2904.18	2817.6
ENSG00000104723	TUSC3	349435	1065.16	1.41081	0.209415	6.73693	1.61767e-11	4.26554e-10	507.814	655.21	1445.09	1652.55
ENSG00000104725	NEFL	6157	1350.76	-1.0136	0.183822	-5.51402	3.50734e-08	6.35935e-07	1894.95	1718.75	884.665	904.671
ENSG00000104738	MCM4	17976	1129.42	0.806534	0.197971	4.074	4.62132e-05	0.000476833	751.468	890.984	1350.02	1525.21
ENSG00000104756	KCTD9	30627	328.563	0.803139	0.254471	3.15611	0.00159889	0.0105698	225.561	252.858	406.306	429.529
ENSG00000104765	BNIP3L	122739	2081.72	-0.5401	0.172647	-3.12836	0.00175787	0.0114234	2493.23	2440.59	1763.33	1629.74
ENSG00000104805	NUCB1	23323	3752.73	0.63019	0.176369	3.57314	0.000352727	0.00287269	2641.6	3248.72	4612.47	4508.15
ENSG00000104833	TUBB4A	8530	31.5502	-2.44265	0.722243	-3.38203	0.000719524	0.00535941	51.867	54.6721	13.0098	6.652
ENSG00000104859	CLASRP	31917	1608.25	-0.576417	0.206764	-2.78781	0.0053066	0.0288623	2248.37	1603.43	1304.98	1276.23
ENSG00000104870	FCGRT	19518	1244.48	-0.714265	0.185346	-3.85369	0.000116349	0.00108794	1547.57	1545.34	897.675	987.346
ENSG00000104880	ARHGEF18	77365	438.533	-0.67129	0.259812	-2.58375	0.00977326	0.047541	515.051	562.097	403.303	273.682
ENSG00000104881	PPP1R13L	26716	215.503	-1.8152	0.312797	-5.80313	6.5087e-09	1.29264e-07	377.543	293.862	105.079	85.5257
ENSG00000104894	CD37	8165	57.7502	-2.40574	0.605762	-3.97142	7.14448e-05	0.000701648	107.353	87.1336	8.00602	28.5086
ENSG00000104899	AMH	2765	593.875	-0.915074	0.289111	-3.16513	0.00155012	0.0103055	996.329	556.972	343.258	478.944
ENSG00000104964	AES	10198	2307.15	-0.528966	0.193226	-2.73755	0.00618985	0.0327308	3064.98	2386.78	2024.52	1752.33
ENSG00000104980	TIMM44	17203	1282.82	0.722453	0.188926	3.82401	0.000131298	0.00121422	1038.55	898.672	1642.23	1551.82
ENSG00000105048	TNNT1	16561	69.3095	3.74816	0.55679	6.73172	1.67672e-11	4.41505e-10	10.8559	8.54251	138.104	119.736
ENSG00000105058	FAM32A	6667	1981.97	-0.775034	0.192393	-4.02839	5.61594e-05	0.000567895	2648.83	2355.17	1636.23	1287.64
ENSG00000105088	OLFM2	82835	2926.06	-2.8199	0.185006	-15.2422	1.85421e-52	5.11216e-50	5537.71	4714.61	789.594	662.349
ENSG00000105186	ANKRD27	79591	404.038	0.876702	0.24782	3.53765	0.000403702	0.00324415	267.778	301.551	576.433	470.391
ENSG00000105204	DYRK1B	8852	555.085	-1.2972	0.236548	-5.48388	4.16095e-08	7.45789e-07	896.213	682.546	304.229	337.351
ENSG00000105229	PIAS4	31741	630.977	-0.788321	0.232933	-3.38433	0.000713525	0.00531895	925.162	674.004	473.356	451.385
ENSG00000105255	FSD1	19244	462.302	-0.850877	0.270751	-3.14266	0.00167422	0.0109787	721.313	468.984	365.275	293.638
ENSG00000105270	CLIP3	18684	1527.8	-0.767979	0.191036	-4.02008	5.81795e-05	0.00058611	1985.42	1864.83	1247.94	1013
ENSG00000105278	ZFR2	65009	88.1496	-1.63043	0.431472	-3.77876	0.000157611	0.00143372	143.539	123.012	48.0361	38.0114
ENSG00000105281	SLC1A5	13712	4023.28	2.68058	0.189198	14.1681	1.44311e-45	2.87823e-43	925.162	1243.79	6739.07	7185.11
ENSG00000105287	PRKD2	42853	565.032	-0.664508	0.220538	-3.01313	0.00258568	0.0158939	743.025	643.251	425.32	448.535
ENSG00000105329	TGFB1	52325	1719.81	-0.705473	0.187551	-3.7615	0.000168899	0.00151871	2347.28	1917.79	1279.96	1334.2
ENSG00000105339	DENND3	78531	423.495	-1.26627	0.24245	-5.22283	1.76213e-07	2.84551e-06	656.178	540.741	246.185	250.875
ENSG00000105409	ATP1A3	30916	21.6916	3.86729	1.0314	3.74956	0.000177143	0.00158222	0	5.12551	36.0271	45.6137
ENSG00000105438	KDELR1	8984	4826.77	0.69867	0.173294	4.03171	5.53721e-05	0.000560928	3313.46	4045.73	5916.45	6031.46
ENSG00000105443	CYTH2	13283	973.963	-0.83377	0.199931	-4.1703	3.04203e-05	0.000325897	1296.67	1199.37	641.482	758.327
ENSG00000105486	LIG1	55159	801.016	0.556082	0.198594	2.8001	0.00510864	0.0279967	657.384	639.834	934.703	972.142
ENSG00000105519	CAPS	4171	145.345	-1.13985	0.369666	-3.08347	0.00204602	0.013003	211.087	188.789	113.085	68.4205
ENSG00000105520	DKFZP761J1410	10313	811.889	0.601132	0.21229	2.83165	0.00463087	0.0257548	706.838	584.308	1050.79	905.622
ENSG00000105576	TNPO2	24818	1748.82	-0.506804	0.185488	-2.73227	0.00629002	0.0331717	2204.95	1901.56	1355.02	1533.76
ENSG00000105613	MAST1	41001	116.329	-2.12244	0.391394	-5.42276	5.86843e-08	1.01966e-06	211.087	167.433	44.0331	42.7628
ENSG00000105619	TFPT	8736	308.045	-0.759114	0.27164	-2.79456	0.00519709	0.0283548	430.617	344.263	249.187	208.112
ENSG00000105639	JAK3	23292	88.1017	-1.25951	0.433375	-2.90629	0.00365744	0.0212014	110.971	137.534	44.0331	59.868
ENSG00000105655	ISYNA1	3914	4622.13	-0.686384	0.197797	-3.47014	0.000520182	0.00404999	6727.03	4677.02	3506.64	3577.82
ENSG00000105696	TMEM59L	13610	94.5155	1.39312	0.42275	3.29537	0.000982912	0.00700138	53.0732	51.2551	114.086	159.648
ENSG00000105699	LSR	19635	118.802	-1.91052	0.389934	-4.8996	9.60299e-07	1.37119e-05	206.262	169.142	57.0429	42.7628
ENSG00000105705	SUGP1	44827	1025.52	-0.803274	0.198161	-4.05365	5.0425e-05	0.000516031	1420.91	1187.41	751.565	742.173
ENSG00000105737	GRIK5	71178	54.7092	-1.43247	0.539836	-2.65352	0.00796561	0.0403075	82.0222	77.7368	22.0166	37.0611
ENSG00000105738	SIPA1L3	301145	228.939	-1.0137	0.314237	-3.22592	0.0012557	0.00859495	349.801	263.109	126.095	176.753
ENSG00000105767	CADM4	17472	699.763	-3.38366	0.222175	-15.2297	2.24684e-52	6.1049e-50	1226.71	1327.51	125.094	119.736
ENSG00000105825	TFPI2	5595	580.623	-3.19766	0.25898	-12.3471	5.04848e-35	6.30993e-33	861.233	1232.68	123.093	105.482
ENSG00000105854	PON2	30336	655.93	0.970935	0.241355	4.02285	5.74977e-05	0.000580802	416.142	469.838	709.533	1028.21
ENSG00000105855	ITGB8	85053	152.945	-1.30619	0.383814	-3.40318	0.000666053	0.0050109	168.869	266.526	68.0512	108.332
ENSG00000105856	HBP1	33569	362.407	-0.783472	0.244744	-3.20119	0.00136862	0.00926646	472.834	444.21	272.205	260.378
ENSG00000105880	DLX5	4706	10.2015	-6.83286	1.8439	-3.70567	0.000210836	0.00183935	16.8869	23.919	0	0
ENSG00000105894	PTN	116524	1501.87	1.03304	0.227343	4.54397	5.52043e-06	6.89521e-05	761.118	1208.77	2088.57	1949.03
ENSG00000105926	MPP6	120926	590.31	1.86911	0.21876	8.5441	1.29537e-17	5.99643e-16	265.366	242.607	908.683	944.583
ENSG00000105928	DFNA5	71273	327.671	1.32355	0.255644	5.17733	2.25083e-07	3.56708e-06	177.313	196.478	469.353	467.54
ENSG00000105939	ZC3HAV1	66200	223.867	1.50982	0.299907	5.03431	4.79586e-07	7.2219e-06	101.322	130.7	323.243	340.202
ENSG00000105974	CAV1	36395	1204.3	-1.3911	0.189286	-7.34918	1.99429e-13	6.25233e-12	1657.33	1829.81	690.519	639.542
ENSG00000105989	WNT2	46659	273.207	6.16131	0.459378	13.4123	5.12366e-41	8.65391e-39	8.44346	6.83401	507.381	570.171
ENSG00000106003	LFNG	16649	281.142	-3.67146	0.302344	-12.1433	6.22533e-34	7.48157e-32	505.402	537.324	40.0301	41.8125
ENSG00000106034	CPED1	308768	407.73	0.778332	0.243313	3.19889	0.00137957	0.00933051	270.191	329.741	507.381	523.607
ENSG00000106049	HIBADH	137554	748.242	0.678048	0.206484	3.28379	0.00102422	0.0072625	612.754	539.032	951.716	889.467
ENSG00000106052	TAX1BP1	105234	3255.03	0.987613	0.174403	5.66283	1.48895e-08	2.81399e-07	1987.83	2375.67	4324.25	4332.35
ENSG00000106066	CPVL	200221	322.124	0.93858	0.335868	2.79449	0.00519819	0.0283548	138.714	301.551	388.292	459.938
ENSG00000106070	GRB10	203400	1281.36	0.559066	0.189676	2.94748	0.00320378	0.0189957	1118.16	955.053	1562.17	1490.05
ENSG00000106080	FKBP14	16098	1671.01	0.853438	0.197072	4.33059	1.48708e-05	0.000169895	1036.13	1343.74	2041.54	2262.63
ENSG00000106086	PLEKHA8	103077	908.833	-0.915791	0.194149	-4.71695	2.39412e-06	3.21065e-05	1156.75	1219.02	630.474	629.089
ENSG00000106100	NOD1	54258	222.274	0.852611	0.293012	2.90981	0.00361644	0.0210239	144.745	171.704	275.207	297.439
ENSG00000106105	GARS	39353	6327.72	1.79671	0.162048	11.0875	1.44228e-28	1.29378e-26	2774.28	2882.24	10299.7	9354.61
ENSG00000106153	CHCHD2	5008	1715.43	2.2562	0.209315	10.7789	4.3283e-27	3.49771e-25	703.22	486.923	2832.13	2839.45
ENSG00000106236	NPTX2	12572	154.528	1.17244	0.388546	3.0175	0.00254872	0.0156924	65.1353	123.866	180.135	248.975
ENSG00000106261	ZKSCAN1	26109	1824.32	-0.686865	0.191753	-3.58203	0.000340936	0.00278877	1987.83	2512.35	1459.1	1338
ENSG00000106305	AIMP2	14590	222.981	0.83169	0.288445	2.88336	0.00393461	0.0224554	166.457	154.619	277.208	293.638
ENSG00000106327	TFR2	22364	5.87835	5.97594	2.08713	2.86323	0.00419347	0.0236947	0	0	14.0105	9.50285
ENSG00000106330	MOSPD3	3283	408.416	-0.827806	0.247828	-3.34025	0.000837028	0.00609895	585.011	460.441	301.226	286.986
ENSG00000106366	SERPINE1	12178	352.897	1.15085	0.273884	4.20198	2.64594e-05	0.000287404	194.2	243.462	412.31	561.618
ENSG00000106392	C1GALT1	91718	669.75	0.696519	0.231478	3.00901	0.00262097	0.0160582	434.235	586.87	765.576	892.318
ENSG00000106397	PLOD3	12444	1912.78	0.941852	0.209307	4.49987	6.79945e-06	8.3209e-05	1171.23	1447.1	2130.6	2902.17
ENSG00000106415	GLCCI1	125478	788.492	1.44069	0.215464	6.68643	2.2868e-11	5.92167e-10	376.337	471.547	1087.82	1218.27
ENSG00000106443	PHF14	195752	1386.63	-0.902155	0.186455	-4.83845	1.30853e-06	1.82941e-05	1712.82	1899.85	1017.77	916.075
ENSG00000106460	TMEM106B	32127	1222.74	0.969085	0.216743	4.47112	7.78109e-06	9.42986e-05	709.251	943.093	1433.08	1805.54
ENSG00000106484	MEST	20122	10751.7	1.73275	0.192687	8.99257	2.41513e-19	1.24735e-17	4092.67	5851.62	16246.2	16816.2
ENSG00000106511	MEOX2	75601	80.7766	-5.76534	0.728288	-7.91629	2.44707e-15	9.19393e-14	144.745	172.559	2.0015	3.80114
ENSG00000106536	POU6F2	515097	92.0272	-3.87635	0.495688	-7.82014	5.27649e-15	1.90972e-13	179.725	164.87	14.0105	9.50285
ENSG00000106538	RARRES2	3356	384.795	0.831519	0.245509	3.38692	0.000706818	0.00527945	301.552	252.858	495.372	489.397
ENSG00000106546	AHR	47531	272.539	-3.51738	0.320146	-10.9868	4.42213e-28	3.8561e-26	417.348	585.162	42.0316	45.6137
ENSG00000106624	AEBP1	10202	4758.61	0.551347	0.168471	3.27266	0.00106542	0.00750366	3861.07	3859.51	5214.92	6098.93
ENSG00000106628	POLD2	9672	1607.76	0.914685	0.17729	5.15925	2.47935e-07	3.90285e-06	1147.1	1082.34	2118.59	2083.02
ENSG00000106631	MYL7	2469	229.394	2.15585	0.318838	6.76158	1.36494e-11	3.62463e-10	84.4346	83.7166	445.335	304.091
ENSG00000106633	GCK	53898	23.9562	2.42163	0.862916	2.80634	0.00501085	0.0275413	12.0621	3.417	48.0361	32.3097
ENSG00000106638	TBL2	9860	738.9	0.610594	0.226381	2.6972	0.0069925	0.0363044	512.639	656.065	798.6	988.296
ENSG00000106665	CLIP2	116469	1016.54	-0.921959	0.194544	-4.73907	2.147e-06	2.90419e-05	1417.3	1244.64	691.52	712.714
ENSG00000106683	LIMK1	39593	1706.64	-0.919126	0.205313	-4.47671	7.5801e-06	9.19817e-05	2570.43	1895.58	1262.95	1097.58
ENSG00000106692	FKTN	82989	358.759	0.847549	0.290591	2.91664	0.00353822	0.0206779	201.437	310.093	392.295	531.209
ENSG00000106771	TMEM245	104794	616.414	0.7864	0.257799	3.05045	0.00228502	0.0142825	343.77	559.534	736.554	825.798
ENSG00000106780	MEGF9	113658	336.948	0.924303	0.286873	3.22199	0.00127302	0.00868824	178.519	285.32	418.315	465.64
ENSG00000106785	TRIM14	49938	41.3474	2.06235	0.632234	3.262	0.00110629	0.00772181	15.6807	16.2308	84.0632	49.4148
ENSG00000106804	C5	97939	174.588	-2.11833	0.38291	-5.5322	3.1624e-08	5.773e-07	284.665	282.757	90.0677	40.8623
ENSG00000106829	TLE4	154971	587.813	-1.31526	0.222493	-5.91147	3.39073e-09	6.93989e-08	814.191	862.793	368.277	305.992
ENSG00000106948	AKNA	60250	1331.45	1.21961	0.204303	5.9696	2.37843e-09	4.96557e-08	919.131	682.546	1864.4	1859.71
ENSG00000106991	ENG	39745	190.703	-1.84788	0.313633	-5.89185	3.81892e-09	7.76541e-08	316.027	281.049	83.0625	82.6748
ENSG00000107036	KIAA1432	147533	733.29	-0.841182	0.208585	-4.03281	5.51136e-05	0.000558826	923.956	958.47	484.364	566.37
ENSG00000107077	KDM4C	454786	228.617	0.974876	0.2926	3.33177	0.000862967	0.00626847	138.714	169.142	289.217	317.395
ENSG00000107104	KANK1	275815	1071.74	-1.96345	0.199047	-9.86425	5.94801e-23	3.79297e-21	1589.78	1822.12	411.309	463.739
ENSG00000107165	TYRP1	24852	136.825	-1.96234	0.405482	-4.83951	1.30159e-06	1.82106e-05	150.776	284.466	55.0414	57.0171
ENSG00000107249	GLIS3	524266	282.844	-0.969835	0.285205	-3.40048	0.000672668	0.00504851	353.419	395.518	159.12	223.317
ENSG00000107263	RAPGEF1	163305	1067.05	-0.705488	0.189935	-3.71436	0.000203717	0.00178471	1383.52	1262.58	809.609	812.494
ENSG00000107281	NPDC1	6734	1018.29	-0.600418	0.197219	-3.04443	0.00233124	0.0145348	1331.65	1123.34	806.606	811.543
ENSG00000107362	ABHD17B	48480	245.402	-0.766858	0.29069	-2.63806	0.00833814	0.0418985	309.996	308.385	155.117	208.112
ENSG00000107438	PDLIM1	53453	3184.86	-1.00674	0.180484	-5.578	2.43303e-08	4.51182e-07	4233.79	4272.11	2355.77	1877.76
ENSG00000107485	GATA3	21595	149.046	-1.05259	0.362124	-2.90673	0.00365234	0.0211797	159.22	242.607	104.078	90.2771
ENSG00000107554	DNMBP	134343	339.946	0.704881	0.270189	2.60885	0.00908474	0.0448803	217.118	298.988	392.295	451.385
ENSG00000107560	RAB11FIP2	41688	490.67	1.73149	0.228606	7.57413	3.61538e-14	1.2169e-12	224.355	229.793	724.545	783.985
ENSG00000107562	CXCL12	88904	1704.46	-3.95609	0.229134	-17.2654	8.56808e-67	3.91791e-64	2705.53	3699.76	172.129	240.422
ENSG00000107566	ERLIN1	38241	461.492	0.699424	0.250914	2.7875	0.0053116	0.028881	337.739	365.619	478.36	664.249
ENSG00000107618	RBP3	9505	70.5015	2.68065	0.527199	5.08471	3.68193e-07	5.66739e-06	19.2993	18.7935	88.0662	155.847
ENSG00000107623	GDF10	13162	114.676	3.39311	0.475298	7.13891	9.40715e-13	2.76002e-11	9.64967	29.0445	188.141	231.87
ENSG00000107669	ATE1	188378	495.026	0.803691	0.22694	3.54143	0.000397968	0.00320082	335.326	385.267	629.473	630.039
ENSG00000107731	UNC5B	90295	1036.85	1.17832	0.244412	4.82105	1.42807e-06	1.98322e-05	552.444	717.571	1128.85	1748.52
ENSG00000107798	LIPA	200989	534.715	1.05182	0.265464	3.96222	7.42574e-05	0.000725471	288.284	406.623	593.446	850.505
ENSG00000107819	SFXN3	10008	1149.61	-1.34287	0.189485	-7.08695	1.37099e-12	3.9727e-11	1641.65	1656.39	686.516	613.884
ENSG00000107882	SUFU	129549	747.371	-0.790279	0.209802	-3.76679	0.000165358	0.00149404	943.255	950.781	598.45	496.999
ENSG00000107897	ACBD5	46914	1230.65	-2.5677	0.188203	-13.6433	2.21368e-42	3.95257e-40	2086.74	2125.38	351.264	359.208
ENSG00000107949	BCCIP	30150	1254.07	0.57053	0.191352	2.98158	0.0028677	0.0173543	945.668	1072.08	1590.2	1408.32
ENSG00000107957	SH3PXD2A	267017	908.384	0.584744	0.194525	3.00601	0.00264696	0.0162068	709.251	744.053	1060.8	1119.44
ENSG00000107984	DKK1	3747	6646.36	-3.48814	0.244691	-14.2553	4.15491e-46	8.56003e-44	8647.31	15762.6	966.727	1208.76
ENSG00000108175	ZMIZ1	247485	2900.72	0.788775	0.167351	4.71331	2.43722e-06	3.26612e-05	2130.16	2123.67	3815.87	3533.16
ENSG00000108179	PPIF	7869	672.658	1.01387	0.213006	4.75984	1.93749e-06	2.63409e-05	429.41	461.295	962.724	837.201
ENSG00000108292	MLLT6	24262	907.948	-0.785439	0.193889	-4.05097	5.10059e-05	0.000520838	1145.9	1152.38	683.514	649.995
ENSG00000108352	RAPGEFL1	18646	377.32	-1.05727	0.25125	-4.20804	2.57599e-05	0.000280783	564.506	455.316	246.185	243.273
ENSG00000108370	RGS9	90273	206.642	0.775242	0.29705	2.6098	0.00905948	0.0447909	161.632	143.514	258.194	263.229
ENSG00000108379	WNT3	70649	234.399	1.5603	0.317835	4.90915	9.14724e-07	1.31412e-05	133.889	104.219	284.214	415.275
ENSG00000108384	RAD51C	41770	174.305	-0.983623	0.318972	-3.08373	0.00204422	0.0129959	249.685	213.563	117.088	116.885
ENSG00000108424	KPNB1	36030	4934.55	0.584451	0.164713	3.54829	0.000387738	0.00312524	3777.85	4118.34	6171.64	5670.35
ENSG00000108468	CBX1	31470	2132.51	-0.903203	0.17578	-5.13827	2.7728e-07	4.33927e-06	2954.01	2604.61	1505.13	1466.29
ENSG00000108515	ENO3	9040	380.191	-0.714809	0.273679	-2.61185	0.0090054	0.0445941	568.124	377.579	304.229	270.831
ENSG00000108582	CPD	91085	1335.59	1.58416	0.229304	6.90857	4.89559e-12	1.3533e-10	525.907	808.121	1828.37	2179.95
ENSG00000108641	B9D1	40629	367.797	0.908964	0.279482	3.25232	0.00114467	0.00793569	300.346	211.854	549.413	409.573
ENSG00000108669	CYTH1	108250	369.835	-1.169	0.286974	-4.07354	4.63041e-05	0.000477507	452.328	571.494	176.132	279.384
ENSG00000108679	LGALS3BP	8872	1177.76	1.86703	0.196213	9.51536	1.8109e-21	1.03825e-19	482.484	530.49	1706.28	1991.8
ENSG00000108797	CNTNAP1	17202	679.233	0.836358	0.209218	3.99754	6.40036e-05	0.000637249	488.515	486.923	821.618	919.876
ENSG00000108819	PPP1R9B	16888	1812.32	-0.58502	0.180472	-3.24161	0.00118855	0.00820433	2293	2057.04	1525.15	1374.11
ENSG00000108821	COL1A1	18344	168614	1.49941	0.189326	7.91972	2.38038e-15	8.97937e-14	76647.3	99574.9	219411	278824
ENSG00000108829	LRRC59	22495	2966.41	0.88991	0.167958	5.29841	1.16814e-07	1.92785e-06	1998.69	2159.55	3949.97	3757.43
ENSG00000108830	RND2	6800	518.537	1.52363	0.230775	6.60222	4.05057e-11	1.01933e-09	284.665	251.15	825.621	712.714
ENSG00000108932	SLC16A6	24242	43.7722	2.07794	0.660333	3.14681	0.00165061	0.010862	7.23725	25.6275	69.0519	73.1719
ENSG00000108947	EFNB3	6177	516.846	0.680961	0.249459	2.72975	0.00633818	0.0334069	357.038	436.522	536.403	737.421
ENSG00000108984	MAP2K6	128634	104.583	-2.21498	0.405127	-5.46737	4.56752e-08	8.12447e-07	166.457	177.684	39.0293	35.1605
ENSG00000109046	WSB1	19556	3417.53	-0.663705	0.189894	-3.49513	0.000473823	0.00373088	4178.31	4202.06	2251.69	3038.06
ENSG00000109072	VTN	8821	820.554	3.35077	0.27997	11.9683	5.20673e-33	5.95218e-31	96.4967	193.915	1344.01	1647.79
ENSG00000109079	TNFAIP1	11408	847.102	-0.506551	0.197308	-2.56731	0.010249	0.0494266	1031.31	957.615	691.52	707.962
ENSG00000109099	PMP22	35549	3612.06	2.26607	0.233058	9.72319	2.40142e-22	1.47613e-20	963.761	1520.57	5008.77	6955.14
ENSG00000109103	UNC119	5962	686.229	-0.654987	0.213982	-3.06095	0.00220637	0.0138855	913.1	766.263	514.387	551.165
ENSG00000109180	OCIAD1	56606	2457.06	0.545437	0.194966	2.7976	0.00514832	0.0281648	1727.29	2267.18	3127.35	2706.41
ENSG00000109184	DCUN1D4	73838	612.241	0.686855	0.219464	3.12969	0.00174988	0.0113873	476.453	462.15	685.515	824.847
ENSG00000109255	NMU	41470	10.7019	-4.37693	1.50686	-2.90467	0.00367646	0.0212867	16.8869	23.919	2.0015	0
ENSG00000109265	KIAA1211	158431	228.212	-1.08608	0.304777	-3.56352	0.000365914	0.00296976	357.038	263.964	134.101	157.747
ENSG00000109445	ZNF330	13811	521.504	0.726863	0.224373	3.23953	0.00119726	0.00824622	369.1	416.02	677.509	623.387
ENSG00000109452	INPP4B	824273	518.38	-2.52817	0.290652	-8.69827	3.36974e-18	1.62824e-16	846.759	920.028	203.153	103.581
ENSG00000109472	CPE	137127	1800.09	-1.6949	0.522492	-3.24388	0.00117913	0.00815128	1910.63	3590.42	682.513	1016.8
ENSG00000109572	CLCN3	111041	752.382	1.26041	0.236397	5.33177	9.72625e-08	1.63102e-06	371.512	513.405	937.705	1186.91
ENSG00000109586	GALNT7	155215	660.097	1.43593	0.28223	5.08781	3.62228e-07	5.58016e-06	248.479	462.15	842.634	1087.13
ENSG00000109625	CPZ	27102	46.0849	2.19324	0.60074	3.65089	0.00026133	0.00221693	16.8869	16.2308	59.0444	92.1776
ENSG00000109670	FBXW7	214844	555.192	0.74394	0.217988	3.41276	0.00064308	0.00486344	412.523	417.729	664.5	726.018
ENSG00000109674	NEIL3	53108	101.592	1.06131	0.402287	2.6382	0.00833474	0.0418927	74.785	57.2348	145.109	129.239
ENSG00000109686	SH3D19	222882	1149.68	1.08584	0.186907	5.80951	6.26564e-09	1.24701e-07	734.581	738.073	1613.21	1512.85
ENSG00000109743	BST1	35364	195.22	4.29067	0.390115	10.9985	3.88615e-28	3.40456e-26	25.3304	13.668	352.265	389.617
ENSG00000109790	KLHL5	81819	439.45	1.02967	0.235677	4.369	1.24819e-05	0.000144719	311.202	267.381	582.438	596.779
ENSG00000109805	NCAPG	33961	914.081	0.516682	0.19877	2.59939	0.00933898	0.0457984	733.375	770.534	1149.86	1002.55
ENSG00000109832	DDX25	19888	19.9872	-2.56249	0.931847	-2.7499	0.00596134	0.0318232	20.5056	47.8381	4.00301	7.60228
ENSG00000109911	ELP4	274250	243.166	1.03389	0.281067	3.67845	0.000234654	0.00202174	153.189	165.725	338.254	315.495
ENSG00000109929	SC5D	16242	1970.8	-0.758753	0.197148	-3.84864	0.000118773	0.00110894	2110.87	2842.95	1463.1	1466.29
ENSG00000110011	DNAJC4	4009	680.022	-0.999616	0.280732	-3.56075	0.000369798	0.00299357	1139.87	674.004	539.406	366.81
ENSG00000110076	NRXN2	117015	46.0527	1.57667	0.578411	2.72587	0.00641328	0.0337457	27.7428	18.7935	73.0549	64.6194
ENSG00000110077	MS4A6A	13059	93.0874	-4.17882	0.515915	-8.09982	5.50399e-16	2.21554e-14	196.612	156.328	8.00602	11.4034
ENSG00000110148	CCKBR	12392	46.8278	-2.45273	0.639104	-3.83776	0.00012416	0.00115521	62.7229	95.6761	8.00602	20.9063
ENSG00000110172	CHORDC1	22205	603.568	0.692015	0.225589	3.06759	0.00215791	0.0136263	411.317	510.842	700.527	791.587
ENSG00000110318	KIAA1377	86044	359.681	0.908227	0.24515	3.70478	0.000211572	0.00184491	243.654	256.275	469.353	469.441
ENSG00000110422	HIPK3	100352	798.668	0.685674	0.199762	3.43246	0.000598127	0.00457141	592.249	632.146	967.728	1002.55
ENSG00000110435	PDHX	104763	909.308	1.45329	0.197621	7.35392	1.92473e-13	6.05451e-12	463.184	509.134	1363.02	1301.89
ENSG00000110455	ACCS	18298	168.929	-1.11801	0.337294	-3.31464	0.00091761	0.00660398	268.985	193.915	112.084	100.73
ENSG00000110492	MDK	3070	18564	1.02407	0.15472	6.61887	3.61963e-11	9.158e-10	12351.6	12126.1	24108.1	25670
ENSG00000110619	CARS	56692	1777.08	1.46741	0.175671	8.35318	6.64496e-17	2.8639e-15	929.987	957.615	2673.01	2547.71
ENSG00000110660	SLC35F2	137303	332.624	0.711898	0.274299	2.59534	0.00944985	0.0462574	214.705	288.737	458.345	368.711
ENSG00000110675	ELMOD1	75689	15.0575	7.33384	1.72453	4.25267	2.11241e-05	0.00023434	0	0	26.0196	34.2103
ENSG00000110693	SOX6	773144	878.057	2.38951	0.202417	11.8048	3.68468e-32	4.03978e-30	270.191	292.154	1436.08	1513.8
ENSG00000110697	PITPNM1	14496	938.196	-1.85435	0.239773	-7.73376	1.04412e-14	3.70041e-13	1745.38	1195.1	354.266	458.037
ENSG00000110700	RPS13	3399	7244.78	0.517241	0.183775	2.81453	0.00488487	0.0269595	5763.27	6155.73	9735.32	7324.8
ENSG00000110713	NUP98	126710	1240	0.525522	0.19135	2.7464	0.00602538	0.0320829	937.224	1095.15	1409.06	1518.56
ENSG00000110841	PPFIBP1	172134	1469.88	1.23781	0.179174	6.90841	4.90128e-12	1.3533e-10	867.264	883.295	2034.53	2094.43
ENSG00000110844	PRPF40B	76449	334.42	-0.71575	0.251906	-2.84134	0.00449247	0.0251268	437.854	393.81	254.191	251.826
ENSG00000110851	PRDM4	28407	855.449	-0.604402	0.206669	-2.92449	0.00345022	0.0202266	1057.85	1006.31	747.562	610.083
ENSG00000110876	SELPLG	12050	81.0325	-1.13803	0.434667	-2.61816	0.00884045	0.0439165	110.971	111.907	48.0361	53.216
ENSG00000110881	ASIC1	26064	225.195	1.45069	0.357771	4.05481	5.01758e-05	0.00051376	82.0222	158.036	269.202	391.517
ENSG00000110900	TSPAN11	70173	362.903	-1.81338	0.284029	-6.38449	1.71967e-10	4.07591e-09	452.328	677.421	145.109	176.753
ENSG00000110921	MVK	24008	673.936	0.74813	0.207134	3.61182	0.000304055	0.00252567	515.051	491.194	864.65	824.847
ENSG00000110975	SYT10	65582	114.35	6.03706	0.678041	8.90367	5.40283e-19	2.76001e-17	1.20621	5.12551	182.137	268.931
ENSG00000111052	LIN7A	145406	269.191	1.56502	0.286729	5.45817	4.81066e-08	8.4845e-07	121.827	149.494	444.334	361.108
ENSG00000111057	KRT18	4031	5204.27	-0.51958	0.197717	-2.62789	0.0085916	0.0428734	6003.3	6259.1	5054.8	3499.9
ENSG00000111077	TENC1	17404	1362.38	-1.09846	0.201263	-5.45783	4.81994e-08	8.49288e-07	2106.04	1609.41	881.663	852.406
ENSG00000111145	ELK3	75454	893.023	-0.606671	0.196191	-3.09225	0.00198644	0.0126845	1044.58	1111.38	682.513	733.62
ENSG00000111186	WNT5B	117353	784.057	-0.98305	0.203251	-4.83662	1.32064e-06	1.84221e-05	991.504	1090.88	508.382	545.464
ENSG00000111196	MAGOHB	7611	548.469	0.708345	0.235163	3.01214	0.00259409	0.0159299	418.555	414.312	776.584	584.425
ENSG00000111249	CUX2	316531	180.289	-5.01764	0.465428	-10.7807	4.24638e-27	3.44637e-25	347.388	351.951	18.0135	3.80114
ENSG00000111275	ALDH2	43092	1828.07	1.61786	0.201462	8.03062	9.69835e-16	3.75671e-14	909.482	887.567	3180.39	2334.85
ENSG00000111300	NAA25	82327	418.771	0.821076	0.261997	3.13391	0.00172495	0.0112563	262.954	341.7	460.346	610.083
ENSG00000111339	ART4	17927	15.1624	3.6032	1.1812	3.05046	0.00228489	0.0142825	0	4.27125	25.0188	31.3594
ENSG00000111341	MGP	4746	170.539	5.93633	0.537217	11.0501	2.18849e-28	1.93537e-26	4.82484	5.97976	329.248	342.103
ENSG00000111348	ARHGDIB	19712	340.798	1.2399	0.274182	4.5222	6.12009e-06	7.57355e-05	203.849	201.603	562.423	395.319
ENSG00000111371	SLC38A1	86955	3207.71	0.707928	0.216784	3.2656	0.00109233	0.00764999	1986.63	2883.95	3442.59	4517.66
ENSG00000111412	C12orf49	22283	380.257	-0.866344	0.258445	-3.35214	0.000801895	0.00588873	551.237	431.397	293.22	245.174
ENSG00000111424	VDR	101512	19.5042	3.47951	1.05211	3.30716	0.000942471	0.00675696	0	5.97976	34.0256	38.0114
ENSG00000111432	FZD10	3282	21.0973	-3.32547	1.0416	-3.19265	0.00140975	0.00950378	28.949	47.8381	0	7.60228
ENSG00000111490	TBC1D30	100224	47.8839	-2.40948	0.59765	-4.03158	5.54029e-05	0.000560928	98.9091	62.3603	16.012	14.2543
ENSG00000111652	COPS7A	8135	731.666	0.708734	0.203177	3.48825	0.000486191	0.00381385	554.856	556.117	879.661	936.031
ENSG00000111653	ING4	12869	427.082	-1.18625	0.23491	-5.0498	4.4227e-07	6.69223e-06	568.124	618.478	264.199	257.527
ENSG00000111665	CDCA3	7274	559.114	0.626704	0.217737	2.87826	0.00399881	0.0227802	417.348	461.295	675.508	682.305
ENSG00000111666	CHPT1	47194	254.797	0.902904	0.27796	3.24832	0.00116088	0.008037	184.55	170.85	311.234	352.556
ENSG00000111670	GNPTAB	85442	629.784	-0.616914	0.210182	-2.93515	0.0033339	0.0196354	736.994	787.619	500.376	494.148
ENSG00000111679	PTPN6	14849	57.5692	-2.667	0.550446	-4.84515	1.26513e-06	1.77535e-05	110.971	87.9878	18.0135	13.304
ENSG00000111696	NT5DC3	70745	376.216	1.43292	0.25407	5.63985	1.70195e-08	3.19722e-07	182.138	223.814	516.388	582.525
ENSG00000111711	GOLT1B	16628	913.219	0.652872	0.230441	2.83314	0.00460938	0.0256582	597.073	821.789	977.735	1256.28
ENSG00000111726	CMAS	19501	622.948	0.648882	0.225601	2.87624	0.00402448	0.0228917	451.122	518.53	843.634	678.504
ENSG00000111799	COL12A1	121726	6804.95	-2.81068	0.235497	-11.9351	7.76545e-33	8.77028e-31	8811.36	15012.6	1479.11	1916.72
ENSG00000111816	FRK	129610	20.6248	2.5205	0.875415	2.8792	0.0039868	0.0227256	7.23725	5.12551	34.0256	36.1108
ENSG00000111817	DSE	187089	863.326	0.900505	0.216184	4.16545	3.10734e-05	0.000332324	572.949	631.291	974.733	1274.33
ENSG00000111843	TMEM14C	8215	1869.01	0.547444	0.198318	2.76043	0.00577245	0.0309967	1346.13	1689.71	2439.83	2000.35
ENSG00000111859	NEDD9	199051	1837.61	-1.50923	0.181098	-8.33377	7.83061e-17	3.33655e-15	2533.04	2906.16	927.698	983.545
ENSG00000111885	MAN1A1	172553	984.714	3.23733	0.25295	12.7983	1.67538e-37	2.37954e-35	159.22	216.98	1414.06	2148.59
ENSG00000111906	HDDC2	82175	1326.28	0.614026	0.200195	3.06714	0.00216114	0.0136375	972.204	1123.34	1780.34	1429.23
ENSG00000111962	UST	329663	506.523	1.01089	0.228555	4.42298	9.73489e-06	0.000115439	344.976	327.178	730.549	623.387
ENSG00000111981	ULBP1	9704	50.6743	3.31398	0.623457	5.31549	1.06372e-07	1.7711e-06	12.0621	6.83401	102.077	81.7245
ENSG00000112062	MAPK14	83526	1076.06	1.03342	0.188422	5.48462	4.14354e-08	7.43378e-07	698.395	714.154	1413.06	1478.64
ENSG00000112118	MCM3	20873	1373.44	0.623798	0.212665	2.93324	0.00335441	0.0197328	896.213	1264.29	1576.19	1757.08
ENSG00000112139	MDGA1	66799	34.8557	-1.92065	0.667355	-2.878	0.00400207	0.0227919	59.1042	51.2551	11.0083	18.0554
ENSG00000112149	CD83	19278	412.979	1.90541	0.306133	6.22413	4.84239e-10	1.08855e-08	114.59	231.502	624.47	681.354
ENSG00000112175	BMP5	121920	686.203	2.74638	0.252521	10.8758	1.50266e-27	1.25209e-25	149.57	205.02	1003.75	1386.47
ENSG00000112208	BAG2	17508	892.419	1.14326	0.211721	5.39982	6.6709e-08	1.14634e-06	522.288	589.433	1367.03	1090.93
ENSG00000112210	RAB23	33472	343.163	0.764063	0.263358	2.90123	0.00371698	0.0214418	288.284	221.251	457.344	405.772
ENSG00000112246	SIM1	79915	5.47746	-5.9423	2.16478	-2.74499	0.00605124	0.0321772	4.82484	17.085	0	0
ENSG00000112249	ASCC3	373179	1501.89	0.933771	0.206959	4.51186	6.42606e-06	7.90523e-05	864.852	1197.66	1892.42	2052.62
ENSG00000112276	BVES	40353	160.942	1.43075	0.363689	3.93399	8.35457e-05	0.000806548	104.94	70.0486	194.146	274.632
ENSG00000112280	COL9A1	88023	72.4532	-1.7221	0.466682	-3.69009	0.000224177	0.00194217	112.177	110.198	37.0278	30.4091
ENSG00000112294	ALDH5A1	42356	239.509	-0.905657	0.284327	-3.18526	0.00144622	0.00971124	289.49	334.866	172.129	161.548
ENSG00000112304	ACOT13	38031	344.387	-0.697652	0.25146	-2.77441	0.00553023	0.0299137	425.792	426.271	282.212	243.273
ENSG00000112319	EYA4	291523	481.718	-3.14165	0.244766	-12.8353	1.03957e-37	1.48777e-35	916.719	814.101	100.075	95.9788
ENSG00000112367	FIG4	134133	274.152	-0.883766	0.269172	-3.28327	0.00102609	0.00726819	373.925	337.429	196.147	189.107
ENSG00000112406	HECA	45691	342.395	-1.45472	0.253044	-5.74888	8.98345e-09	1.76173e-07	511.433	492.049	193.145	172.952
ENSG00000112414	GPR126	144413	480.749	-2.09931	0.277914	-7.5538	4.22732e-14	1.41021e-12	587.424	971.283	176.132	188.156
ENSG00000112499	SLC22A2	106578	38.1233	2.38435	0.650519	3.6653	0.000247049	0.00211589	14.4745	10.251	65.0489	62.7188
ENSG00000112559	MDFI	17365	1668.55	-0.793281	0.186176	-4.26092	2.03591e-05	0.000226659	2309.89	1922.92	1245.94	1195.46
ENSG00000112576	CCND3	115425	1090.95	1.75125	0.201202	8.70391	3.20632e-18	1.55731e-16	516.257	483.506	1847.39	1516.65
ENSG00000112697	TMEM30A	32045	3058.83	0.589322	0.187821	3.13767	0.00170294	0.0111243	2119.31	2764.36	3528.65	3823
ENSG00000112699	GMDS	621886	1015.14	-2.86856	0.219244	-13.0839	4.07074e-39	6.00931e-37	1955.26	1616.24	276.208	212.864
ENSG00000112715	VEGFA	16304	1353.37	2.67943	0.212161	12.6292	1.45663e-36	1.92316e-34	331.707	398.081	2029.53	2654.15
ENSG00000112742	TTK	38641	451.328	0.743704	0.250703	2.96647	0.00301238	0.0180262	283.459	390.393	596.448	535.01
ENSG00000112773	FAM46A	261336	1358.57	1.1531	0.182411	6.32141	2.59179e-10	5.97674e-09	819.016	866.21	1831.38	1917.68
ENSG00000112787	FBRSL1	95638	826.396	-0.857878	0.210742	-4.07076	4.68608e-05	0.000482453	1180.88	949.927	607.457	567.32
ENSG00000112837	TBX18	77169	336.815	-2.13084	0.287196	-7.41946	1.17603e-13	3.78186e-12	461.978	634.708	107.081	143.493
ENSG00000112852	PCDHB2	2736	658.445	-1.49813	0.22885	-6.54634	5.89648e-11	1.46226e-09	937.224	1008.02	293.22	395.319
ENSG00000112902	SEMA5A	511050	2505.54	1.80915	0.209005	8.65602	4.88543e-18	2.33653e-16	895.007	1327.51	3743.81	4055.82
ENSG00000112936	C7	73688	112.308	3.04676	0.459004	6.63777	3.18468e-11	8.13438e-10	26.5366	22.2105	140.105	260.378
ENSG00000112972	HMGCS1	24118	3242.75	1.08028	0.173213	6.23673	4.46819e-10	1.00564e-08	1938.38	2225.32	4203.16	4604.13
ENSG00000113013	HSPA9	20563	7018.06	1.8655	0.179862	10.3718	3.33019e-25	2.45805e-23	2630.74	3411.88	11308.5	10721.1
ENSG00000113068	PFDN1	58083	2029.94	-0.968226	0.203447	-4.75912	1.94441e-06	2.64158e-05	2710.35	2662.7	1609.21	1137.49
ENSG00000113070	HBEGF	13789	508.797	-3.00881	0.290272	-10.3655	3.55947e-25	2.61698e-23	717.694	1092.59	88.0662	136.841
ENSG00000113083	LOX	15091	4061.51	1.77599	0.205868	8.62684	6.30695e-18	2.99349e-16	1478.81	2190.3	5915.45	6661.5
ENSG00000113140	SPARC	26070	94190.2	1.05256	0.208423	5.05011	4.41556e-07	6.68683e-06	48973.3	73580	112771	141437
ENSG00000113196	HAND1	3293	940.391	4.63099	0.226981	20.4026	1.58638e-92	2.70377e-89	72.3725	73.4656	1863.4	1752.33
ENSG00000113209	PCDHB5	2904	266.438	-1.42683	0.343999	-4.14776	3.35737e-05	0.000356825	331.707	445.065	96.0722	192.908
ENSG00000113231	PDE8B	219359	213.148	-1.98597	0.302484	-6.56555	5.18404e-11	1.29587e-09	351.007	329.741	91.0685	80.7742
ENSG00000113273	ARSB	208879	610.631	0.945941	0.245371	3.85514	0.000115661	0.00108205	337.739	495.466	744.56	864.759
ENSG00000113282	CLINT1	73433	1799.07	0.6909	0.181884	3.79858	0.00014553	0.00133368	1301.5	1450.52	2087.57	2356.71
ENSG00000113300	CNOT6	83994	856.219	-0.719977	0.196869	-3.65713	0.00025505	0.00217349	1103.68	1027.66	644.485	649.045
ENSG00000113328	CCNG1	8583	3685.12	0.510113	0.183311	2.78277	0.00538962	0.0292544	3172.33	2908.72	4851.65	3807.79
ENSG00000113361	CDH6	135397	48.7416	1.68563	0.566274	2.97671	0.00291364	0.0175643	27.7428	18.7935	79.0594	69.3708
ENSG00000113389	NPR3	102644	127.435	-5.68047	0.579187	-9.80766	1.04365e-22	6.58799e-21	276.222	223.814	4.00301	5.70171
ENSG00000113407	TARS	28843	3502.76	1.43657	0.184023	7.80643	5.88305e-15	2.117e-13	1652.51	2125.38	5285.97	4947.18
ENSG00000113441	LNPEP	102122	606.609	1.97871	0.281303	7.03408	2.00586e-12	5.7326e-11	200.231	289.591	733.552	1203.06
ENSG00000113448	PDE4D	1553083	234.659	-2.1155	0.316366	-6.68687	2.27991e-11	5.912e-10	308.789	453.607	84.0632	92.1776
ENSG00000113460	BRIX1	10621	790.695	1.14547	0.237878	4.81536	1.46935e-06	2.03603e-05	390.812	591.996	1149.86	1030.11
ENSG00000113494	PRLR	181934	182.897	4.10647	0.422746	9.71379	2.63346e-22	1.60821e-20	9.64967	29.0445	304.229	388.667
ENSG00000113504	SLC12A7	61652	460.946	-0.695412	0.233377	-2.97979	0.00288449	0.0174334	599.486	540.741	327.246	376.313
ENSG00000113569	NUP155	83045	366.112	0.778016	0.251281	3.09619	0.00196023	0.0125556	248.479	290.445	432.325	493.198
ENSG00000113594	LIFR	133392	961.214	2.14366	0.217999	9.83337	8.08639e-23	5.12175e-21	296.727	410.895	1533.15	1604.08
ENSG00000113621	TXNDC15	27723	1495.11	0.960665	0.201098	4.7771	1.77844e-06	2.43196e-05	867.264	1160.93	1941.46	2010.8
ENSG00000113645	WWC1	180653	155.194	1.17833	0.340461	3.46099	0.000538201	0.00417122	85.6408	104.219	197.148	233.77
ENSG00000113648	H2AFY	66015	3815.4	0.58822	0.163501	3.59765	0.000321101	0.00264499	2974.51	3121.43	4695.53	4470.14
ENSG00000113649	TCERG1	64651	1683.01	0.518774	0.196499	2.64009	0.00828844	0.0417083	1395.58	1371.93	1713.29	2251.23
ENSG00000113657	DPYSL3	119246	1357.12	0.625177	0.184708	3.38467	0.000712641	0.00531447	1075.94	1059.27	1744.31	1548.96
ENSG00000113739	STC2	14791	1248.58	4.15498	0.219268	18.9493	4.47619e-80	4.41682e-77	113.384	150.348	2187.64	2542.96
ENSG00000113758	DBN1	17794	4811.8	-1.11434	0.175453	-6.35121	2.13629e-10	4.9753e-09	6197.5	6968.12	2765.08	3316.49
ENSG00000113763	UNC5A	70420	27.8724	3.73809	0.861428	4.33941	1.42868e-05	0.000163522	2.41242	5.12551	45.0339	58.9177
ENSG00000113810	SMC4	35689	797.418	0.697035	0.234775	2.96895	0.00298815	0.0179442	641.703	575.765	798.6	1173.6
ENSG00000113811	SELK	7579	761.282	0.646176	0.247187	2.61412	0.00894584	0.0443577	455.947	729.53	978.736	880.914
ENSG00000113845	TIMMDC1	26559	796.097	0.620164	0.208977	2.96762	0.00300115	0.018002	583.805	670.587	1035.78	894.218
ENSG00000113924	HGD	54399	9.75519	6.70716	1.85513	3.61546	0.000299815	0.00249487	0	0	20.015	19.0057
ENSG00000114019	AMOTL2	19606	2161.69	-0.577696	0.195249	-2.95877	0.00308871	0.0184007	2411.21	2766.06	1507.13	1962.34
ENSG00000114115	RBP1	22396	351.618	-2.25947	0.292475	-7.72532	1.11575e-14	3.92459e-13	540.382	622.749	152.114	91.2274
ENSG00000114126	TFDP2	205110	483.636	-1.16152	0.229115	-5.0696	3.98655e-07	6.09127e-06	685.127	651.793	318.239	279.384
ENSG00000114166	KAT2B	114382	479.384	1.30791	0.233602	5.59889	2.15723e-08	4.01227e-07	258.129	293.008	638.48	727.918
ENSG00000114200	BCHE	64569	1078.76	-1.43712	0.216118	-6.64971	2.93665e-11	7.53164e-10	1329.24	1821.26	611.46	553.066
ENSG00000114251	WNT5A	24231	731.867	-2.14864	0.253035	-8.49147	2.04032e-17	9.12935e-16	927.575	1460.77	251.189	287.936
ENSG00000114270	COL7A1	31195	549.937	-2.25486	0.268124	-8.40977	4.10817e-17	1.79534e-15	973.411	845.708	142.107	238.522
ENSG00000114315	HES1	2588	649.56	-0.555841	0.208893	-2.66089	0.00779342	0.0396036	773.18	773.097	546.411	505.552
ENSG00000114354	TFG	39606	2743.67	0.595534	0.172359	3.45519	0.000549896	0.00424956	2040.91	2328.69	3366.53	3238.57
ENSG00000114383	TUSC2	8225	540.453	-0.570045	0.221365	-2.57513	0.0100201	0.0485544	662.209	629.583	462.348	407.672
ENSG00000114446	IFT57	61759	644.239	0.625775	0.227628	2.74911	0.00597577	0.031873	522.288	491.194	890.67	672.802
ENSG00000114541	FRMD4B	372594	716.21	1.14574	0.215081	5.32703	9.98338e-08	1.66892e-06	396.843	493.757	989.744	984.495
ENSG00000114554	PLXNA1	48799	2605.57	0.553394	0.186291	2.97059	0.00297225	0.0178544	2336.43	1888.75	2889.17	3307.94
ENSG00000114631	PODXL2	43629	483.402	-1.85322	0.24	-7.72175	1.14741e-14	4.02841e-13	828.666	685.963	224.169	194.808
ENSG00000114670	NEK11	323616	64.2014	-1.55539	0.515322	-3.01829	0.00254202	0.0156666	115.796	76.0283	26.0196	38.9617
ENSG00000114686	MRPL3	40772	1887.87	0.524935	0.187674	2.79706	0.00515698	0.0281865	1568.07	1528.25	2472.86	1982.29
ENSG00000114735	HEMK1	15784	465.667	0.951036	0.244967	3.8823	0.000103473	0.000978267	301.552	333.158	531.4	696.559
ENSG00000114742	WDR48	44667	875.89	-0.588275	0.200429	-2.93507	0.00333471	0.0196354	1122.98	981.534	720.542	678.504
ENSG00000114784	EIF1B	2741	830.944	0.73314	0.199785	3.66964	0.000242889	0.00208311	603.104	644.959	1079.81	995.899
ENSG00000114796	KLHL24	48910	401.366	-1.71718	0.264464	-6.49304	8.41219e-11	2.05087e-09	513.845	716.717	198.149	176.753
ENSG00000114805	PLCH1	369488	22.3544	-3.3959	0.923666	-3.67654	0.000236417	0.00203569	45.8359	35.8785	2.0015	5.70171
ENSG00000114850	SSR3	15045	4157.53	0.955267	0.165147	5.78436	7.279e-09	1.43649e-07	2681.4	2976.21	5550.17	5422.33
ENSG00000114854	TNNC1	2969	477.475	0.868156	0.247215	3.51175	0.000445166	0.00353943	308.789	366.474	701.527	533.11
ENSG00000114861	FOXP1	629297	1876.68	-1.54442	0.176799	-8.7355	2.42585e-18	1.19057e-16	2718.79	2871.14	999.752	917.025
ENSG00000114902	SPCS1	3212	707.645	0.814617	0.210108	3.87714	0.000105691	0.000997736	471.628	553.555	901.678	903.721
ENSG00000114948	ADAM23	177589	720.085	0.676395	0.224357	3.01482	0.00257133	0.0158109	490.927	616.769	798.6	974.042
ENSG00000114993	RTKN	16587	768.715	-0.9053	0.200265	-4.52052	6.16877e-06	7.61942e-05	1012.01	992.64	531.4	538.812
ENSG00000115109	EPB41L5	166115	805.606	1.16108	0.205658	5.64571	1.64503e-08	3.09338e-07	468.009	527.073	1052.79	1174.55
ENSG00000115129	TP53I3	8429	1349.06	-2.09271	0.186673	-11.2106	3.61921e-29	3.39265e-27	2258.02	2113.42	535.403	489.397
ENSG00000115194	SLC30A3	22134	23.1335	-3.44839	0.91911	-3.75188	0.000175512	0.00156989	50.6608	34.17	2.0015	5.70171
ENSG00000115232	ITGA4	78986	1130.28	-4.26317	0.23568	-18.0888	3.90372e-73	2.21778e-70	1796.05	2501.25	104.078	119.736
ENSG00000115252	PDE1A	383157	21.3994	-3.30805	0.937751	-3.52764	0.00041928	0.00335782	34.9801	42.7125	6.00451	1.90057
ENSG00000115267	IFIH1	51625	24.895	3.982	0.928405	4.28908	1.79416e-05	0.00020166	2.41242	3.417	50.0376	43.7131
ENSG00000115271	GCA	52756	277.628	1.24165	0.279796	4.4377	9.09261e-06	0.000108371	148.364	181.101	356.268	424.777
ENSG00000115290	GRB14	129037	123.92	-3.13549	0.39988	-7.84109	4.46662e-15	1.63899e-13	219.53	225.522	24.0181	26.608
ENSG00000115295	CLIP4	91939	159.928	2.32151	0.345387	6.72147	1.79899e-11	4.71713e-10	51.867	54.6721	246.185	286.986
ENSG00000115310	RTN4	140433	3896.58	1.0049	0.185259	5.42427	5.81906e-08	1.01202e-06	2236.31	2945.46	5141.87	5262.68
ENSG00000115353	TACR1	153237	23.2058	-3.12194	1.0019	-3.11603	0.00183302	0.0118583	33.7739	49.5466	0	9.50285
ENSG00000115361	ACADL	37553	131.313	1.63851	0.36031	4.54749	5.42886e-06	6.79895e-05	66.3415	61.5061	192.144	205.262
ENSG00000115363	EVA1A	100421	306.268	-3.5272	0.301317	-11.706	1.18802e-31	1.25129e-29	622.404	504.862	55.0414	42.7628
ENSG00000115380	EFEMP1	58173	1144.45	-1.42172	0.23376	-6.08199	1.18701e-09	2.55794e-08	1348.54	1984.42	545.41	699.41
ENSG00000115414	FN1	75733	62810.2	1.2259	0.23835	5.14329	2.69976e-07	4.22849e-06	26508.9	48732.5	79939.1	96060.5
ENSG00000115419	GLS	84726	1851.79	1.04362	0.208364	5.00862	5.48209e-07	8.20257e-06	1129.01	1289.92	2076.56	2911.67
ENSG00000115457	IGFBP2	31609	5452.43	-2.03487	0.187318	-10.8632	1.72659e-27	1.43231e-25	7571.37	9959.71	2006.51	2272.13
ENSG00000115474	KCNJ13	10105	57.3052	-2.72555	0.552836	-4.93013	8.21737e-07	1.18965e-05	88.0533	111.053	13.0098	17.1051
ENSG00000115486	GGCX	16825	613.377	0.675454	0.241856	2.7928	0.0052254	0.0284867	434.235	509.988	626.471	882.815
ENSG00000115525	ST3GAL5	49871	262.896	-2.13663	0.282958	-7.55103	4.31819e-14	1.43797e-12	400.461	456.17	97.073	97.8794
ENSG00000115556	PLCD4	29420	118.958	-1.44202	0.379347	-3.80131	0.000143933	0.00132083	194.2	153.765	67.0504	60.8182
ENSG00000115594	IL1R1	115331	351.948	2.34935	0.277808	8.45672	2.75002e-17	1.21885e-15	92.8781	136.68	619.466	558.768
ENSG00000115602	IL1RL1	40536	11.484	3.52171	1.34593	2.61656	0.00888214	0.0441119	0	3.417	14.0105	28.5086
ENSG00000115604	IL18R1	87230	107.957	3.40678	0.455964	7.47159	7.92326e-14	2.59241e-12	14.4745	22.2105	166.125	229.019
ENSG00000115641	FHL2	80802	510.387	-2.2695	0.234027	-9.69757	3.0878e-22	1.87955e-20	840.728	849.98	192.144	158.698
ENSG00000115677	HDLBP	89798	15664.3	0.509096	0.163705	3.10984	0.00187186	0.012068	13764.1	12094.5	19345.5	17452.9
ENSG00000115685	PPP1R7	34077	1095.45	0.869703	0.203472	4.27432	1.91719e-05	0.000214588	773.18	776.514	1588.19	1243.92
ENSG00000115738	ID2	5609	746.055	1.67685	0.207884	8.06629	7.24675e-16	2.88454e-14	344.976	365.619	1197.9	1075.72
ENSG00000115762	PLEKHB2	248863	684.517	-0.642609	0.20555	-3.12629	0.00177029	0.0114922	845.552	823.498	545.41	523.607
ENSG00000115839	RAB3GAP1	124130	789.707	0.570251	0.219032	2.60351	0.00922745	0.0454499	556.062	714.154	874.658	1013.95
ENSG00000115844	DLX2	3462	110.585	-7.81337	1.0956	-7.13156	9.92378e-13	2.90705e-11	267.778	172.559	2.0015	0
ENSG00000115866	DARS	79424	1257	0.611826	0.212996	2.87248	0.00407263	0.0231305	995.122	993.494	1778.34	1261.03
ENSG00000115902	SLC1A4	35389	642.094	1.78424	0.221769	8.04551	8.58876e-16	3.35462e-14	275.016	302.405	906.682	1084.28
ENSG00000115935	WIPF1	123345	978.747	0.832761	0.19716	4.22379	2.40232e-05	0.000263848	723.725	684.255	1341.01	1166
ENSG00000115963	RND3	70817	2930.85	-1.7828	0.184996	-9.63695	5.58199e-22	3.29613e-20	4035.98	5046.91	1388.04	1252.48
ENSG00000116001	TIA1	39217	2584.16	-0.600244	0.18539	-3.23774	0.00120478	0.00829196	2985.37	3242.74	1818.37	2290.19
ENSG00000116016	EPAS1	93031	2559.75	3.21196	0.198274	16.1996	5.07263e-59	1.69824e-56	581.393	418.583	4680.52	4558.52
ENSG00000116044	NFE2L2	165103	917.17	0.57167	0.200962	2.84467	0.00444572	0.0249229	695.983	779.077	1024.77	1168.85
ENSG00000116106	EPHA4	156176	570.7	-2.23764	0.269449	-8.30447	1.00267e-16	4.25295e-15	798.51	1084.9	156.117	243.273
ENSG00000116120	FARSB	85802	900.647	0.625974	0.199386	3.13951	0.0016923	0.0110702	671.858	744.053	1150.87	1035.81
ENSG00000116128	BCL9	84836	968.36	-0.57858	0.194624	-2.97282	0.00295081	0.017737	1098.86	1220.72	756.569	797.289
ENSG00000116132	PRRX1	76692	2192.51	-2.08531	0.172067	-12.1191	8.36377e-34	9.98752e-32	3490.77	3606.65	850.64	821.997
ENSG00000116141	MARK1	136236	410.942	-1.58476	0.241287	-6.56795	5.10135e-11	1.27861e-09	647.734	585.162	214.161	196.709
ENSG00000116161	CACYBP	12552	1124.2	0.610046	0.196798	3.09986	0.00193612	0.0124267	815.397	963.595	1432.08	1285.74
ENSG00000116176	TPSG1	3607	7.37477	-6.36341	1.97215	-3.22664	0.00125254	0.00857657	13.2683	16.2308	0	0
ENSG00000116191	RALGPS2	194939	494.463	1.07754	0.237116	4.54436	5.51012e-06	6.89141e-05	278.634	356.223	645.485	697.509
ENSG00000116237	ICMT	14780	1415.95	0.655774	0.204035	3.21403	0.00130884	0.00890356	932.4	1265.15	1707.28	1758.98
ENSG00000116285	ERRFI1	21905	1347	2.24165	0.191786	11.6883	1.4631e-31	1.5239e-29	441.472	498.028	2095.58	2352.91
ENSG00000116288	PARK7	31215	3872.65	0.501075	0.168357	2.97627	0.00291777	0.0175835	3083.07	3329.87	4796.61	4281.03
ENSG00000116473	RAP1A	174474	1029.08	0.56495	0.196313	2.8778	0.00400459	0.0227993	802.129	857.668	1319.99	1136.54
ENSG00000116525	TRIM62	36658	460.781	-3.20141	0.252577	-12.675	8.14094e-37	1.09803e-34	884.151	778.223	98.0737	82.6748
ENSG00000116574	RHOU	11593	744.786	2.43079	0.212715	11.4274	3.04969e-30	2.96247e-28	250.891	216.125	1272.96	1239.17
ENSG00000116584	ARHGEF2	60232	1446.79	0.899686	0.184674	4.87175	1.10615e-06	1.56396e-05	939.637	1078.92	1861.4	1907.22
ENSG00000116667	C1orf21	241963	1546.1	2.37648	0.183971	12.9176	3.57922e-38	5.2018e-36	490.927	507.425	2720.05	2465.99
ENSG00000116711	PLA2G4A	160029	37.8063	3.56061	0.735736	4.83951	1.30157e-06	1.82106e-05	4.82484	6.83401	54.0406	85.5257
ENSG00000116717	GADD45A	3278	789.915	0.782094	0.204871	3.81749	0.000134815	0.00124447	566.918	594.559	1068.8	929.379
ENSG00000116741	RGS2	3235	483.05	-1.39832	0.24098	-5.80262	6.52848e-09	1.29519e-07	612.754	787.619	257.193	274.632
ENSG00000116761	CTH	28634	247.747	1.66337	0.325034	5.11752	3.09575e-07	4.80456e-06	110.971	126.429	471.354	282.235
ENSG00000116774	OLFML3	2814	940.556	1.20883	0.266529	4.53546	5.74768e-06	7.15521e-05	402.874	731.239	1160.87	1467.24
ENSG00000116791	CRYZ	27923	796.307	0.584568	0.206044	2.8371	0.00455251	0.0253868	689.952	585.162	980.737	929.379
ENSG00000116809	ZBTB17	34264	638.722	-0.781946	0.239345	-3.26703	0.00108682	0.00761712	951.699	664.607	446.336	492.248
ENSG00000116830	TTF2	47151	382.891	0.848699	0.287514	2.95185	0.00315875	0.0187594	200.231	345.117	486.366	499.85
ENSG00000116833	NR5A2	149823	6.93482	-6.2813	2.02963	-3.09479	0.00196949	0.0126064	7.23725	20.502	0	0
ENSG00000116852	KIF21B	54309	346.539	-1.13256	0.252884	-4.47857	7.51464e-06	9.12464e-05	511.433	440.793	219.165	214.764
ENSG00000116962	NID1	89333	5308.44	1.42349	0.237743	5.98751	2.13079e-09	4.46346e-08	2171.18	3592.98	6461.86	9007.75
ENSG00000116991	SIPA1L2	163594	2775.13	1.11792	0.168021	6.65346	2.86274e-11	7.36223e-10	1686.28	1814.43	3832.88	3766.93
ENSG00000117013	KCNQ4	56441	24.746	-4.60614	1.01643	-4.53168	5.85153e-06	7.2652e-05	50.6608	44.421	2.0015	1.90057
ENSG00000117069	ST6GALNAC5	198271	194.369	2.3685	0.32255	7.34304	2.08795e-13	6.53504e-12	55.4856	70.0486	321.242	330.699
ENSG00000117139	KDM5B	82073	2035.98	-0.821819	0.188522	-4.35927	1.305e-05	0.000150653	2336.43	2864.3	1379.04	1564.17
ENSG00000117143	UAP1	38305	738.254	0.575939	0.207412	2.77679	0.00548983	0.0297466	547.619	637.271	878.661	889.467
ENSG00000117151	CTBS	24875	162.102	1.23299	0.333572	3.69634	0.000218734	0.00189941	91.6719	101.656	205.154	249.925
ENSG00000117152	RGS4	8028	298.743	2.02633	0.278399	7.27851	3.37522e-13	1.03228e-11	123.033	112.761	534.402	424.777
ENSG00000117155	SSX2IP	47097	400.489	1.75027	0.2422	7.22653	4.95474e-13	1.49343e-11	190.581	176.83	605.455	629.089
ENSG00000117266	CDK18	28199	298.849	1.38503	0.28203	4.91094	9.06394e-07	1.30415e-05	195.406	136.68	442.333	420.976
ENSG00000117298	ECE1	128258	2821.55	1.1774	0.181733	6.47874	9.249e-11	2.24903e-09	1563.25	1895.58	3690.78	4136.59
ENSG00000117318	ID3	1877	963.203	-2.64483	0.220889	-11.9736	4.88691e-33	5.65554e-31	1844.29	1477.85	234.176	296.489
ENSG00000117335	CD46	43457	1504.85	0.775193	0.248201	3.12325	0.00178866	0.0115994	857.615	1360.82	1560.17	2240.77
ENSG00000117395	EBNA1BP2	106762	836.286	0.570961	0.207384	2.75316	0.00590238	0.0315624	634.466	710.737	1084.82	915.124
ENSG00000117448	AKR1A1	19507	1613.88	-0.506903	0.181928	-2.78629	0.00533157	0.0289728	1975.77	1813.57	1407.06	1259.13
ENSG00000117450	PRDX1	12012	4285.85	0.635404	0.193216	3.28857	0.00100698	0.00716195	3412.37	3301.68	6067.56	4361.81
ENSG00000117461	PIK3R3	136349	1256.85	-2.55595	0.193067	-13.2387	5.24597e-40	8.19596e-38	2021.61	2274.87	380.286	350.655
ENSG00000117475	BLZF1	28571	320.701	0.72118	0.262666	2.74562	0.00603976	0.032132	249.685	234.919	357.269	440.932
ENSG00000117500	TMED5	30987	545.922	1.1236	0.261769	4.29235	1.76792e-05	0.000199069	299.14	386.976	601.452	896.119
ENSG00000117523	PRRC2C	108000	2489.64	0.510509	0.196676	2.59568	0.00944033	0.0462349	1919.08	2187.74	2503.88	3347.85
ENSG00000117525	F3	12576	346.191	3.77474	0.303159	12.4514	1.37488e-35	1.72995e-33	38.5987	54.6721	566.426	725.067
ENSG00000117602	RCAN3	38144	382.27	1.62222	0.253007	6.41176	1.43853e-10	3.43999e-09	183.344	191.352	636.479	517.905
ENSG00000117620	SLC35A3	57191	223.546	0.967801	0.290639	3.32991	0.000868755	0.00629831	149.57	152.911	276.208	315.495
ENSG00000117632	STMN1	22811	6842.76	-0.957519	0.177644	-5.3901	7.04171e-08	1.20454e-06	8015.26	10051.1	4888.68	4415.97
ENSG00000117791	2022-03-02	36584	118.117	-1.29746	0.399535	-3.24743	0.00116453	0.00805633	133.889	201.603	78.0587	58.9177
ENSG00000117859	OSBPL9	212039	4982.99	-0.661074	0.167404	-3.94896	7.84899e-05	0.000760873	6523.18	5687.6	3977.99	3743.17
ENSG00000117862	TXNDC12	36041	1211.17	0.582482	0.200067	2.91143	0.00359776	0.020941	852.79	1085.75	1492.12	1414.02
ENSG00000117868	ESYT2	99259	779.398	0.976073	0.24937	3.91415	9.07223e-05	0.000869561	481.277	568.931	801.603	1265.78
ENSG00000117899	MESDC2	42553	1207.48	0.823193	0.228294	3.60585	0.000311134	0.00257185	680.302	1061.83	1551.17	1536.61
ENSG00000118007	STAG1	416144	460.181	0.792461	0.227198	3.48797	0.000486699	0.00381624	338.945	334.866	583.439	583.475
ENSG00000118156	ZNF541	35172	17.736	7.56865	1.70754	4.43248	9.31563e-06	0.000110748	0	0	50.0376	20.9063
ENSG00000118194	TNNT2	18755	4559.44	2.39087	0.182409	13.1072	2.99635e-39	4.49405e-37	1463.13	1457.35	8623.48	6693.81
ENSG00000118257	NRP2	116144	4406.73	1.03558	0.211292	4.90117	9.52683e-07	1.36135e-05	2315.92	3461.42	5361.03	6488.55
ENSG00000118263	KLF7	93131	428.352	-1.67431	0.241067	-6.9454	3.77388e-12	1.05759e-10	609.136	695.36	194.146	214.764
ENSG00000118271	TTR	7286	6.0054	-6.06509	2.07257	-2.92636	0.00342955	0.0201243	12.0621	11.9595	0	0
ENSG00000118292	C1orf54	12728	279.354	-0.988117	0.282033	-3.50355	0.000459097	0.00363171	352.213	390.393	215.162	159.648
ENSG00000118363	SPCS2	29785	1161.7	0.665458	0.206326	3.22528	0.00125851	0.00860485	778.005	1017.41	1499.13	1352.26
ENSG00000118407	FILIP1	201880	250.075	3.10393	0.301969	10.279	8.76697e-25	6.22588e-23	53.0732	51.2551	449.338	446.634
ENSG00000118432	CNR1	26496	15.218	-2.78203	1.04871	-2.65283	0.00798207	0.0403472	24.1242	29.0445	2.0015	5.70171
ENSG00000118473	SGIP1	214917	672.51	-0.68581	0.20603	-3.3287	0.000872533	0.00632325	837.109	821.789	510.384	520.756
ENSG00000118495	PLAGL1	124299	623.567	1.53929	0.251567	6.11879	9.4291e-10	2.05554e-08	291.903	345.972	744.56	1111.83
ENSG00000118503	TNFAIP3	16099	205.4	-2.23776	0.321125	-6.96849	3.20357e-12	9.04526e-11	320.852	357.077	60.0451	83.6251
ENSG00000118508	RAB32	11273	411.309	-0.808986	0.253461	-3.19176	0.00141407	0.00952604	599.486	448.482	311.234	286.036
ENSG00000118515	SGK1	148867	803.697	-2.01046	0.220142	-9.13258	6.68835e-20	3.57245e-18	1129.01	1446.25	301.226	338.301
ENSG00000118523	CTGF	3198	7873.55	-3.04231	0.500333	-6.08057	1.19757e-09	2.57477e-08	10407.2	17677.9	1309.98	2099.18
ENSG00000118526	TCF21	6416	204	3.96989	0.354746	11.1908	4.52249e-29	4.21829e-27	24.1242	24.7733	381.287	385.816
ENSG00000118564	FBXL5	77141	1357.26	-0.661022	0.18476	-3.57773	0.000346593	0.00282887	1740.56	1585.49	1092.82	1010.15
ENSG00000118705	RPN2	63210	4232.24	0.849804	0.219141	3.87789	0.000105367	0.000995174	2364.17	3674.99	4871.66	6018.16
ENSG00000118707	TGIF2	20463	578.792	-1.33332	0.221058	-6.03155	1.62395e-09	3.4402e-08	793.685	863.648	306.23	351.605
ENSG00000118733	OLFM3	194457	35.3941	8.56634	1.57163	5.45062	5.01946e-08	8.80307e-07	0	0	75.0564	66.52
ENSG00000118785	SPP1	7744	15.0944	-3.21987	1.10667	-2.90952	0.00361986	0.0210239	16.8869	37.587	4.00301	1.90057
ENSG00000118946	PCDH17	97502	538.557	0.827706	0.263177	3.14505	0.00166057	0.0109133	379.956	396.372	527.397	850.505
ENSG00000118971	CCND2	31579	7948.75	0.838986	0.196857	4.26189	2.02702e-05	0.000225802	4639.08	6759.69	10030.5	10365.7
ENSG00000118985	ELL2	76974	1540.63	-1.76616	0.179141	-9.85903	6.26516e-23	3.98167e-21	2332.81	2429.49	706.531	693.708
ENSG00000119139	TJP2	133916	277.069	-0.80073	0.268607	-2.98104	0.0028727	0.0173789	364.275	339.992	191.144	212.864
ENSG00000119185	ITGB1BP1	20073	836.539	0.620757	0.211439	2.93587	0.00332617	0.0196098	740.612	579.182	1005.76	1020.61
ENSG00000119280	C1orf198	32471	7524.99	-1.16536	0.158889	-7.33446	2.22615e-13	6.92793e-12	10695.5	10122.9	4771.59	4510.05
ENSG00000119283	TRIM67	59445	7.38759	-6.35827	1.9817	-3.20849	0.00133434	0.00906885	19.2993	10.251	0	0
ENSG00000119285	HEATR1	55500	627.326	1.00269	0.228672	4.38483	1.16076e-05	0.000135589	387.193	447.627	736.554	937.931
ENSG00000119328	FAM206A	16564	371.07	0.697559	0.266999	2.61259	0.00898594	0.044533	270.191	295.571	538.405	380.114
ENSG00000119333	WDR34	23127	974.049	0.730444	0.192818	3.78825	0.000151714	0.00138344	763.53	702.194	1198.9	1231.57
ENSG00000119408	NEK6	95702	1123.38	-1.2738	0.199296	-6.39149	1.64282e-10	3.90361e-09	1756.24	1423.18	656.494	657.597
ENSG00000119471	HSDL2	92474	639.535	1.16031	0.21161	5.48323	4.17636e-08	7.47835e-07	381.162	409.186	909.684	858.107
ENSG00000119514	GALNT12	42383	48.1938	3.4402	0.636015	5.409	6.33786e-08	1.09615e-06	9.64967	6.83401	85.064	91.2274
ENSG00000119522	DENND1A	550499	418.808	1.87938	0.245595	7.65233	1.97368e-14	6.78948e-13	185.756	172.559	712.536	604.381
ENSG00000119574	ZBTB45	25382	264.548	-0.953044	0.295268	-3.22773	0.00124777	0.00855015	389.605	308.385	208.157	152.046
ENSG00000119632	IFI27L2	2475	373.151	-0.762709	0.243609	-3.13087	0.0017429	0.0113498	475.246	463.858	291.219	262.279
ENSG00000119673	ACOT2	8034	198.764	-1.53121	0.31189	-4.90946	9.13298e-07	1.31308e-05	308.789	281.903	114.086	90.2771
ENSG00000119681	LTBP2	114434	129.734	-2.15007	0.382166	-5.62602	1.84416e-08	3.45053e-07	177.313	246.024	49.0369	46.564
ENSG00000119772	DNMT3A	109615	1091.52	-1.27204	0.190906	-6.66318	2.67958e-11	6.90066e-10	1490.87	1596.59	612.461	666.15
ENSG00000119777	TMEM214	8786	2217.6	0.647704	0.18826	3.44048	0.00058069	0.00446729	1522.24	1932.32	2603.96	2811.89
ENSG00000119888	EPCAM	42444	29.0612	-2.22373	0.733794	-3.03046	0.00244185	0.0151188	41.0111	54.6721	12.009	8.55257
ENSG00000119906	FAM178A	52568	909.947	0.531733	0.196153	2.71081	0.00671187	0.0350708	738.2	750.032	1019.77	1131.79
ENSG00000119938	PPP1R3C	4613	188.705	1.42816	0.315441	4.5275	5.96856e-06	7.4007e-05	110.971	93.9676	257.193	292.688
ENSG00000119969	HELLS	68116	492.572	0.677006	0.254724	2.6578	0.00786523	0.0398965	307.583	449.336	562.423	650.945
ENSG00000120053	GOT1	33755	1007.73	2.03387	0.203183	10.01	1.37692e-23	9.05769e-22	355.832	433.959	1671.26	1569.87
ENSG00000120075	HOXB5	2705	195.572	-0.927585	0.318293	-2.91425	0.00356549	0.0207983	285.872	227.231	118.089	151.095
ENSG00000120129	DUSP1	3106	264.135	-0.8772	0.299412	-2.92974	0.00339248	0.019938	342.563	341.7	146.11	226.168
ENSG00000120149	MSX2	6361	510.552	-1.30063	0.222694	-5.84046	5.2056e-09	1.04603e-07	709.251	743.198	294.221	295.539
ENSG00000120156	TEK	121035	629.604	1.42116	0.273263	5.20072	1.98518e-07	3.1729e-06	294.315	389.538	688.518	1146.04
ENSG00000120254	MTHFD1L	236339	765.137	1.08505	0.201712	5.37919	7.48206e-08	1.2749e-06	494.546	486.069	1012.76	1067.17
ENSG00000120256	LRP11	46266	458.579	2.02427	0.283149	7.14914	8.73259e-13	2.57419e-11	130.271	229.793	685.515	788.737
ENSG00000120265	PCMT1	61978	555.891	0.783012	0.262285	2.98534	0.00283259	0.0171752	325.676	490.34	606.456	801.09
ENSG00000120318	ARAP3	28821	915.066	-0.610776	0.206789	-2.95361	0.00314076	0.0186811	1218.27	994.348	685.515	762.129
ENSG00000120437	ACAT2	18785	1185.04	0.984439	0.185011	5.32097	1.03218e-07	1.72165e-06	811.779	779.931	1586.19	1562.27
ENSG00000120519	SLC10A7	267997	223.568	1.57923	0.327182	4.82678	1.38761e-06	1.92845e-05	82.0222	140.951	328.247	343.053
ENSG00000120594	PLXDC2	473618	600.086	-1.51684	0.246158	-6.16208	7.17955e-10	1.58169e-08	724.932	1053.29	295.222	326.898
ENSG00000120675	DNAJC15	85707	2133.07	-1.41889	0.187292	-7.57584	3.56822e-14	1.20318e-12	3362.91	2847.22	1255.94	1066.22
ENSG00000120686	UFM1	13155	1986.57	0.867236	0.173386	5.00177	5.68061e-07	8.47256e-06	1379.9	1433.43	2646.99	2485.95
ENSG00000120699	EXOSC8	10798	980.259	0.89066	0.197881	4.50098	6.764e-06	8.28833e-05	673.065	700.486	1371.03	1176.45
ENSG00000120708	TGFBI	34924	7761.06	-2.49795	0.196559	-12.7084	5.30912e-37	7.37299e-35	11602.5	14772.6	2005.51	2663.65
ENSG00000120709	FAM53C	17793	664.265	-0.780473	0.209977	-3.71695	0.00020164	0.00176982	861.233	818.372	463.348	514.104
ENSG00000120725	SIL1	346838	648.148	0.824164	0.211513	3.89652	9.75861e-05	0.000927761	441.472	493.757	811.61	845.754
ENSG00000120805	ARL1	14701	1819.76	0.656716	0.176236	3.72634	0.000194281	0.00171406	1356.99	1467.6	2289.72	2164.75
ENSG00000120885	CLU	18115	1312.6	1.21468	0.210382	5.77369	7.75523e-09	1.52726e-07	700.807	879.024	1613.21	2057.37
ENSG00000120899	PTK2B	147905	88.6759	1.53845	0.45204	3.40336	0.000665629	0.00500972	59.1042	32.4615	130.098	133.04
ENSG00000120913	PDLIM2	19747	386.695	-1.10057	0.274754	-4.00566	6.18434e-05	0.000618368	594.661	460.441	290.218	201.46
ENSG00000120937	NPPB	1468	210.139	0.848683	0.295822	2.8689	0.00411901	0.0233585	143.539	156.328	282.212	258.478
ENSG00000120949	TNFRSF8	80831	21.2711	2.9863	0.915569	3.26168	0.00110752	0.00772753	2.41242	6.83401	34.0256	41.8125
ENSG00000121064	SCPEP1	28664	588.376	1.62949	0.241665	6.74275	1.55417e-11	4.10389e-10	237.623	335.721	834.628	945.534
ENSG00000121068	TBX2	9571	709.792	1.58577	0.211219	7.50768	6.01861e-14	1.98307e-12	382.368	328.032	1057.8	1070.97
ENSG00000121073	SLC35B1	8072	850.478	0.541561	0.204554	2.64752	0.00810845	0.0409308	628.435	756.012	1017.77	999.7
ENSG00000121075	TBX4	32707	1372.01	1.5302	0.192259	7.95904	1.73383e-15	6.58012e-14	697.189	714.154	1846.39	2230.32
ENSG00000121104	FAM117A	78849	163.059	-1.06466	0.330616	-3.22023	0.00128086	0.00872906	206.262	234.919	96.0722	114.984
ENSG00000121210	KIAA0922	170366	703.811	-1.05869	0.211115	-5.01473	5.31089e-07	7.96548e-06	875.708	1025.96	459.345	454.236
ENSG00000121297	TSHZ3	74603	254.184	1.3675	0.282648	4.83818	1.31031e-06	1.83052e-05	151.982	132.409	389.293	343.053
ENSG00000121316	PLBD1	64689	86.474	1.42788	0.496078	2.87833	0.00399789	0.0227802	25.3304	67.4858	119.09	133.99
ENSG00000121440	PDZRN3	242508	2387.31	2.14353	0.171566	12.494	8.05483e-36	1.03433e-33	878.12	884.15	4020.02	3766.93
ENSG00000121570	DPPA4	11432	82.1027	-1.20767	0.436976	-2.76369	0.00571521	0.0307662	118.208	111.053	44.0331	55.1165
ENSG00000121578	B4GALT4	29372	669.74	1.35309	0.247578	5.46532	4.62084e-08	8.20374e-07	302.758	449.336	860.647	1066.22
ENSG00000121690	DEPDC7	17719	94.8406	-2.22439	0.444953	-4.99915	5.75822e-07	8.56786e-06	151.982	160.599	24.0181	42.7628
ENSG00000121851	POLR3GL	14153	429.281	-0.62401	0.234822	-2.65737	0.00787524	0.0399365	490.927	550.138	347.261	328.799
ENSG00000121898	CPXM2	234061	18.4221	2.39709	0.92718	2.58536	0.00972782	0.0473584	4.82484	6.83401	24.0181	38.0114
ENSG00000121900	TMEM54	6845	98.8152	1.64384	0.436011	3.77019	0.000163123	0.00147812	54.2794	41.8583	184.138	114.984
ENSG00000121940	CLCC1	33982	287.98	0.762989	0.274864	2.77588	0.00550524	0.0298215	207.468	219.542	317.239	407.672
ENSG00000121964	GTDC1	394501	528.753	-0.695462	0.229361	-3.03217	0.00242801	0.0150431	657.384	650.085	448.337	359.208
ENSG00000121989	ACVR2A	86308	205.062	1.22999	0.380624	3.2315	0.0012314	0.00844726	84.4346	159.745	211.159	364.909
ENSG00000122176	FMOD	10862	660.304	3.52586	0.246033	14.3308	1.40468e-46	3.13511e-44	84.4346	124.721	1173.88	1258.18
ENSG00000122218	COPA	54128	6208.46	0.519604	0.162391	3.19972	0.0013756	0.00931041	4859.82	5344.19	7089.33	7540.51
ENSG00000122335	SERAC1	58777	187.481	-1.20381	0.322052	-3.73795	0.000185525	0.00164611	260.541	262.255	132.099	95.0285
ENSG00000122359	ANXA11	54684	1639.96	0.758618	0.180737	4.19737	2.70034e-05	0.000292467	1195.35	1241.23	2185.64	1937.63
ENSG00000122386	ZNF205	7958	513.102	-1.09256	0.285364	-3.82865	0.000128846	0.00119348	903.45	494.611	331.249	323.097
ENSG00000122420	PTGFR	235867	435.621	2.932	0.249397	11.7564	6.549e-32	7.01604e-30	108.559	93.9676	763.574	776.383
ENSG00000122515	ZMIZ2	21298	1158.09	-0.92959	0.207686	-4.47594	7.60759e-06	9.22556e-05	1688.69	1349.72	722.543	871.411
ENSG00000122545	2022-09-07	104376	7035.61	0.525715	0.160086	3.28396	0.0010236	0.00726088	5526.85	6007.95	8131.11	8476.54
ENSG00000122550	KLHL7	72181	805.763	-1.10978	0.20944	-5.29879	1.16575e-07	1.92559e-06	1015.63	1186.55	476.358	544.513
ENSG00000122574	WIPF3	110581	70.2114	-1.53451	0.475991	-3.22382	0.00126495	0.00864259	115.796	93.1133	32.0241	39.912
ENSG00000122585	NPY	7703	797.85	3.56299	0.247496	14.3962	5.47042e-47	1.23566e-44	96.4967	150.348	1594.2	1350.36
ENSG00000122641	INHBA	17995	1030.74	-3.86194	0.263635	-14.6488	1.37102e-48	3.29536e-46	1558.42	2298.79	163.123	102.631
ENSG00000122642	FKBP9	49527	1906.05	0.94843	0.205662	4.6116	3.99589e-06	5.12765e-05	1092.83	1507.75	2325.75	2697.86
ENSG00000122644	ARL4A	4079	662.297	0.842293	0.215901	3.9013	9.56789e-05	0.000911941	428.204	519.385	859.646	841.953
ENSG00000122694	GLIPR2	27179	998.473	-1.11364	0.213312	-5.22072	1.78229e-07	2.8756e-06	1430.56	1301.02	722.543	539.762
ENSG00000122756	CNTFR	38692	1144.57	2.73288	0.19979	13.6788	1.35999e-42	2.45165e-40	294.315	304.113	1829.38	2150.5
ENSG00000122870	BICC1	318296	160.685	-1.14495	0.336331	-3.40423	0.000663515	0.00499782	217.118	225.522	86.0647	114.034
ENSG00000122884	P4HA1	89758	2336.42	1.68733	0.232791	7.24825	4.222e-13	1.28497e-11	880.533	1331.78	2969.23	4164.15
ENSG00000123066	MED13L	319433	1791.7	0.603873	0.180172	3.35165	0.00080332	0.00589458	1318.39	1524.84	2162.63	2160.95
ENSG00000123124	WWP1	135683	488.251	-0.633597	0.239851	-2.64162	0.00825101	0.0415498	640.497	547.575	338.254	426.678
ENSG00000123131	PRDX4	22138	1090.54	1.00895	0.22036	4.57864	4.68013e-06	5.92859e-05	683.92	763.7	1205.91	1708.61
ENSG00000123146	CD97	28225	144.448	-1.02534	0.39824	-2.57468	0.0100333	0.0486058	171.282	216.125	63.0474	127.338
ENSG00000123178	SPRYD7	23785	363.94	1.09218	0.267864	4.07736	4.55493e-05	0.00047102	189.375	274.215	491.369	500.8
ENSG00000123179	EBPL	30753	801.824	1.77165	0.205931	8.60311	7.75813e-18	3.65451e-16	341.357	384.413	1287.97	1193.56
ENSG00000123191	ATP7B	78822	3628.29	4.11966	0.187607	21.959	7.10506e-107	1.66507e-103	375.131	413.457	6116.6	7607.98
ENSG00000123219	CENPK	45406	407.34	0.945289	0.250697	3.77064	0.000162827	0.00147615	294.315	263.109	471.354	600.58
ENSG00000123329	ARHGAP9	16560	29.3817	2.88108	0.757803	3.80189	0.000143599	0.00131841	7.23725	6.83401	54.0406	49.4148
ENSG00000123342	MMP19	7534	337.279	-1.15732	0.268591	-4.30884	1.64115e-05	0.000185911	422.173	509.134	182.137	235.671
ENSG00000123358	NR4A1	36676	73.5072	1.6786	0.468528	3.58271	0.000340044	0.00278269	38.5987	31.6073	123.093	100.73
ENSG00000123364	HOXC13	7794	68.76	-1.70214	0.530074	-3.21114	0.00132207	0.00899029	85.6408	124.721	20.015	44.6634
ENSG00000123388	HOXC11	4518	448.557	-1.87653	0.242725	-7.73111	1.06616e-14	3.77137e-13	693.57	716.717	170.128	213.814
ENSG00000123407	HOXC12	4123	108.831	-2.85517	0.455644	-6.26623	3.69898e-10	8.38554e-09	248.479	134.117	28.0211	24.7074
ENSG00000123416	TUBA1B	3616	2610.55	0.54856	0.194933	2.8141	0.00489139	0.0269796	2449.81	1792.22	3138.36	3061.82
ENSG00000123560	PLP1	18902	64.0624	-4.66796	0.662178	-7.04939	1.79698e-12	5.15134e-11	107.353	139.243	3.00226	6.652
ENSG00000123562	MORF4L2	12663	7006.04	0.687569	0.180988	3.79897	0.000145298	0.0013327	4696.98	6036.14	9113.85	8177.2
ENSG00000123572	NRK	136067	439.544	-3.90978	0.295923	-13.2121	7.4664e-40	1.15686e-37	687.539	961.032	44.0331	65.5697
ENSG00000123636	BAZ2B	297714	379.451	-0.883049	0.244186	-3.61629	0.000298854	0.00249019	461.978	521.947	260.196	273.682
ENSG00000123684	LPGAT1	87316	789.7	1.15123	0.213815	5.38424	7.27508e-08	1.24107e-06	476.453	504.008	966.727	1211.61
ENSG00000123685	BATF3	13568	97.0974	2.70003	0.452569	5.966	2.43135e-09	5.06477e-08	33.7739	18.7935	158.119	177.703
ENSG00000123689	G0S2	969	29.6514	3.50541	0.820216	4.27377	1.92199e-05	0.000214996	2.41242	6.83401	58.0436	51.3154
ENSG00000123700	KCNJ2	11376	132.147	-4.7062	0.469479	-10.0243	1.19206e-23	7.89706e-22	254.51	254.567	10.0075	9.50285
ENSG00000123728	RAP2C	16419	1773.17	0.761305	0.178497	4.26509	1.99824e-05	0.000222862	1313.56	1318.11	2362.78	2098.23
ENSG00000123739	PLA2G12A	20089	769.806	1.71418	0.213432	8.03149	9.62942e-16	3.73773e-14	340.151	378.433	1283.97	1076.67
ENSG00000123933	MXD4	14863	2910.43	-0.570754	0.174287	-3.27479	0.00105739	0.00746105	3757.34	3200.88	2383.79	2299.69
ENSG00000123989	CHPF	4841	3368.09	0.651055	0.17393	3.74321	0.000181683	0.0016166	2575.26	2666.12	3760.83	4470.14
ENSG00000124126	PREX1	203631	164.215	-0.93811	0.35252	-2.66115	0.00778742	0.0395875	262.954	169.142	104.078	120.686
ENSG00000124134	KCNS1	8803	4.79919	-5.74632	2.21009	-2.60003	0.00932143	0.0457482	7.23725	11.9595	0	0
ENSG00000124171	PARD6B	25252	183.87	3.00415	0.355738	8.44484	3.0446e-17	1.34306e-15	38.5987	42.7125	271.204	382.965
ENSG00000124181	PLCG1	46030	2791.85	-0.954519	0.166884	-5.71964	1.06748e-08	2.0632e-07	3751.31	3615.19	1860.4	1940.48
ENSG00000124194	GDAP1L1	33127	82.1586	1.67075	0.453087	3.68749	0.000226476	0.00195783	33.7739	44.421	142.107	108.332
ENSG00000124198	ARFGEF2	114804	879.177	0.768955	0.198015	3.88332	0.000103041	0.000974677	619.991	679.984	1143.86	1072.87
ENSG00000124205	EDN3	25566	4.87759	5.70715	2.19123	2.60454	0.00919966	0.0453643	0	0	10.0075	9.50285
ENSG00000124212	PTGIS	64273	413.594	-2.99508	0.274689	-10.9035	1.10868e-27	9.36288e-26	705.632	764.555	72.0542	112.134
ENSG00000124225	PMEPA1	63145	668.143	-1.94419	0.211645	-9.18608	4.074e-20	2.2139e-18	1057.85	1063.54	264.199	286.986
ENSG00000124275	MTRR	54840	794.385	1.48377	0.206375	7.18967	6.49491e-13	1.92669e-11	398.049	438.231	1238.93	1102.33
ENSG00000124279	FASTKD3	9879	147.828	1.20245	0.396076	3.03589	0.00239825	0.0148882	56.6918	121.304	206.155	207.162
ENSG00000124370	MCEE	20556	210.665	0.842125	0.311783	2.701	0.00691317	0.0359567	176.107	126.429	252.19	287.936
ENSG00000124422	USP22	44164	2611.24	-0.562206	0.179218	-3.137	0.00170685	0.0111459	3274.86	2953.15	1932.45	2284.49
ENSG00000124479	NDP	24729	73.7629	-5.23583	1.89859	-2.75775	0.00582012	0.0311759	109.765	177.684	0	7.60228
ENSG00000124496	TRERF1	227121	433.063	1.07769	0.237156	4.54423	5.51371e-06	6.89141e-05	267.778	288.737	626.471	549.265
ENSG00000124508	BTN2A2	11779	226.123	-1.78156	0.310608	-5.73571	9.71053e-09	1.88852e-07	325.676	375.016	84.0632	119.736
ENSG00000124570	SERPINB6	23698	1379.85	0.866312	0.181387	4.77603	1.78788e-06	2.44309e-05	983.06	972.138	1840.38	1723.82
ENSG00000124615	MOCS1	34937	267.301	-1.01263	0.280771	-3.6066	0.000310241	0.00256795	387.193	328.032	160.12	193.858
ENSG00000124749	COL21A1	337505	1458.74	2.34204	0.254563	9.20025	3.57118e-20	1.94629e-18	387.193	572.348	1874.41	3001
ENSG00000124766	SOX4	4876	2903.98	-3.32955	0.176967	-18.8145	5.7405e-79	5.1249e-76	5219.27	5345.9	484.364	566.37
ENSG00000124783	SSR1	79141	2868.31	0.926786	0.200857	4.61417	3.94673e-06	5.06804e-05	1652.51	2300.5	3498.63	4021.61
ENSG00000124788	ATXN1	462380	643.158	0.769716	0.218862	3.5169	0.000436619	0.00347867	437.854	512.551	755.568	866.66
ENSG00000124875	CXCL6	12568	12.7899	-7.15334	1.76935	-4.04292	5.27899e-05	0.000537299	28.949	22.2105	0	0
ENSG00000124920	MYRF	35877	2581.36	1.65619	0.196723	8.41887	3.80123e-17	1.66898e-15	1178.47	1307.86	3339.51	4499.6
ENSG00000125170	DOK4	15377	1393.19	0.652017	0.187515	3.47714	0.000506801	0.00396061	1153.14	1014.85	1788.34	1616.43
ENSG00000125257	ABCC4	281605	70.7152	2.24506	0.499556	4.49411	6.98619e-06	8.52715e-05	21.7118	27.336	95.0715	138.742
ENSG00000125266	EFNB2	45384	2285.31	2.77484	0.181268	15.3079	6.76856e-53	1.92268e-50	544	620.186	3775.84	4201.21
ENSG00000125354	2022-09-06	77647	742.352	-0.580618	0.207639	-2.79628	0.00516945	0.0282392	863.646	915.757	551.415	638.592
ENSG00000125355	TMEM255A	52907	43.1552	3.12973	0.649369	4.81964	1.43817e-06	1.99429e-05	7.23725	10.251	80.0602	75.0725
ENSG00000125398	SOX9	5401	726.973	-2.74206	0.223796	-12.2525	1.629e-34	1.99611e-32	1246.01	1283.94	164.123	213.814
ENSG00000125520	SLC2A4RG	3645	2153.4	0.626645	0.218718	2.86509	0.00416894	0.0235799	2039.7	1348.01	2832.13	2393.77
ENSG00000125676	THOC2	132495	1269.37	0.773398	0.187227	4.13079	3.61516e-05	0.000380984	905.863	967.866	1514.14	1689.61
ENSG00000125703	ATG4C	81379	129.078	0.946644	0.368674	2.5677	0.0102375	0.0494266	75.9912	99.9474	154.116	186.256
ENSG00000125733	TRIP10	13602	1311.14	0.559848	0.196528	2.84869	0.00438992	0.0246414	1151.93	968.721	1683.27	1440.63
ENSG00000125772	GPCPD1	66588	1444.84	0.635284	0.190742	3.33059	0.000866617	0.0062901	1016.83	1245.5	1734.3	1782.73
ENSG00000125814	NAPB	46967	321.648	0.835779	0.281798	2.96588	0.00301815	0.0180492	189.375	271.652	372.28	453.286
ENSG00000125827	TMX4	42482	508.787	1.03322	0.249509	4.14101	3.45773e-05	0.000366453	289.49	377.579	596.448	771.631
ENSG00000125844	RRBP1	68618	8973.63	0.502448	0.17479	2.87459	0.00404559	0.0229978	6757.18	8094.88	9710.3	11332.1
ENSG00000125845	BMP2	12617	405.149	-1.9767	0.258481	-7.64738	2.05117e-14	7.03022e-13	593.455	698.777	142.107	186.256
ENSG00000125848	FLRT3	14629	765.86	0.722299	0.271828	2.65719	0.00787939	0.0399467	441.472	713.3	763.574	1145.09
ENSG00000125864	BFSP1	75316	114.045	-2.15403	0.398286	-5.40826	6.36398e-08	1.09965e-06	202.643	169.996	36.0271	47.5143
ENSG00000125872	LRRN4	13272	45.3001	5.93323	1.01806	5.82796	5.61085e-09	1.12385e-07	0	2.56275	75.0564	103.581
ENSG00000125895	TMEM74B	4855	34.7053	1.70744	0.654317	2.6095	0.00906735	0.0448062	14.4745	17.9393	56.0421	50.3651
ENSG00000125945	ZNF436	9995	262.108	-1.2428	0.293854	-4.22932	2.344e-05	0.000258047	305.171	431.397	154.116	157.747
ENSG00000125966	MMP24	50345	14.1892	-2.87175	1.07052	-2.68257	0.00730591	0.0376295	27.7428	22.2105	3.00226	3.80114
ENSG00000125967	NECAB3	17377	262.175	1.04473	0.299843	3.48424	0.000493539	0.00386502	205.056	138.389	323.243	382.015
ENSG00000125977	EIF2S2	24035	2685.08	0.884134	0.167793	5.2692	1.37023e-07	2.24162e-06	1876.86	1897.29	3591.7	3374.46
ENSG00000126001	CEP250	56820	1032.69	-0.638316	0.219196	-2.91207	0.00359037	0.0209174	1476.4	1039.62	814.613	800.14
ENSG00000126005	MMP24-AS1	61670	359.696	-0.853599	0.275885	-3.09404	0.00197448	0.0126254	483.69	442.502	309.233	203.361
ENSG00000126216	TUBGCP3	103157	407.013	0.789493	0.241913	3.26355	0.00110027	0.0076912	271.397	324.615	509.383	522.657
ENSG00000126218	F10	26716	130.979	1.63322	0.372088	4.38933	1.13701e-05	0.000133229	73.5787	54.6721	214.161	181.504
ENSG00000126500	FLRT1	15986	26.4673	4.65575	1.01236	4.59888	4.24761e-06	5.42099e-05	2.41242	1.7085	39.0293	62.7188
ENSG00000126562	WNK4	16259	42.3336	-1.78631	0.59836	-2.98534	0.00283261	0.0171752	60.3104	70.9028	21.0158	17.1051
ENSG00000126705	AHDC1	70397	790.807	-0.683416	0.216196	-3.1611	0.00157173	0.0104271	1002.36	947.364	527.397	686.106
ENSG00000126749	EMG1	33113	355.48	0.781602	0.24589	3.17866	0.00147957	0.0098997	254.51	268.235	456.343	442.833
ENSG00000126778	SIX1	14845	13.9378	-2.83772	1.07549	-2.63853	0.00832652	0.0418626	24.1242	24.7733	4.00301	2.85086
ENSG00000126785	RHOJ	89106	390.679	-2.7712	0.270153	-10.2579	1.09029e-24	7.65573e-23	706.838	656.065	118.089	81.7245
ENSG00000126803	HSPA2	7333	161.912	-0.901482	0.342213	-2.63427	0.00843179	0.0422176	173.694	247.733	114.086	112.134
ENSG00000126804	ZBTB1	29979	898.745	-0.523747	0.199414	-2.62643	0.00862852	0.0430347	999.947	1119.92	702.528	772.582
ENSG00000126821	SGPP1	43826	287.134	0.806075	0.279675	2.88218	0.00394931	0.0225256	176.107	240.899	354.266	377.263
ENSG00000126822	PLEKHG3	42791	889.368	-0.812925	0.214124	-3.79652	0.00014674	0.00134396	1174.85	1092.59	556.418	733.62
ENSG00000126878	AIF1L	26677	245.531	-2.2951	0.297934	-7.70338	1.32518e-14	4.62652e-13	424.586	391.247	94.0707	72.2217
ENSG00000126903	SLC10A3	3372	655.723	0.882534	0.213285	4.13782	3.50622e-05	0.000371172	468.009	454.461	911.685	788.737
ENSG00000126950	TMEM35	17645	96.1514	-2.73818	0.516965	-5.29665	1.17949e-07	1.94486e-06	115.796	218.688	14.0105	36.1108
ENSG00000126970	ZC4H2	118344	374.108	-0.827398	0.241693	-3.42335	0.000618554	0.00470644	487.308	469.838	273.205	266.08
ENSG00000127022	CANX	52298	8624.84	0.640485	0.177781	3.60266	0.000314983	0.00259916	5886.3	7594.29	10295.7	10723
ENSG00000127220	ABHD8	18106	117.765	-1.2847	0.392948	-3.2694	0.00107776	0.00756775	188.169	146.077	56.0421	80.7742
ENSG00000127241	MASP1	73869	227.615	-1.49224	0.310725	-4.80246	1.56725e-06	2.16528e-05	293.109	378.433	102.077	136.841
ENSG00000127252	HRASLS	36614	96.2332	1.27256	0.448972	2.83438	0.0045915	0.0255662	68.7539	44.421	169.127	102.631
ENSG00000127314	RAP1B	49754	2206.17	-0.67672	0.188788	-3.58456	0.000337646	0.00276548	3044.47	2385.07	1748.31	1646.84
ENSG00000127325	BEST3	56117	5.62868	-5.96438	2.12673	-2.80449	0.00503964	0.027659	15.6807	6.83401	0	0
ENSG00000127334	DYRK2	17069	1197.85	-0.73215	0.194822	-3.75804	0.00017125	0.00153912	1407.65	1582.93	829.624	971.191
ENSG00000127399	LRRC61	15512	129.723	-1.16691	0.383777	-3.04059	0.00236117	0.0146921	173.694	185.372	60.0451	99.7799
ENSG00000127418	FGFRL1	16962	823.294	-0.978517	0.212676	-4.60098	4.20505e-06	5.37031e-05	1208.62	976.409	586.441	521.706
ENSG00000127463	EMC1	35889	1063.46	0.635315	0.24294	2.61511	0.00891995	0.0442626	651.353	1013.14	1126.85	1462.49
ENSG00000127564	PKMYT1	12516	197.982	0.95242	0.307868	3.0936	0.00197747	0.0126358	124.24	145.223	241.181	281.284
ENSG00000127603	MACF1	405862	2760.67	-0.567801	0.22114	-2.56761	0.0102403	0.0494266	2858.72	3734.78	1789.35	2659.85
ENSG00000127616	SMARCA4	104474	4952.9	-0.645355	0.159717	-4.04062	5.33104e-05	0.000541715	6051.55	6033.57	3932.96	3793.54
ENSG00000127824	TUBA4A	28460	24.4637	-3.35742	0.885766	-3.79042	0.000150393	0.00137276	42.2173	46.9838	2.0015	6.652
ENSG00000127838	PNKD	76402	1313.9	0.658235	0.202366	3.25269	0.00114318	0.00793205	907.069	1130.17	1747.31	1471.04
ENSG00000127920	GNG11	6912	960.326	-2.66553	0.248804	-10.7134	8.80943e-27	6.99827e-25	1428.15	1889.6	319.24	204.311
ENSG00000127951	FGL2	6456	30.3795	5.84253	1.22228	4.78003	1.7527e-06	2.40026e-05	2.41242	0	44.0331	75.0725
ENSG00000128016	ZFP36	2600	208.802	0.978726	0.302362	3.23694	0.00120819	0.0083093	124.24	156.328	276.208	278.434
ENSG00000128045	RASL11B	4544	104.181	-1.98687	0.446428	-4.45059	8.5633e-06	0.000102979	120.621	211.854	50.0376	34.2103
ENSG00000128050	PAICS	25628	2979.83	0.959277	0.17297	5.54591	2.92437e-08	5.3646e-07	1896.16	2151	4108.09	3764.08
ENSG00000128052	KDR	47113	694.26	5.63743	1.34294	4.19782	2.69502e-05	0.000292228	4.82484	49.5466	1113.84	1608.83
ENSG00000128059	PPAT	42254	382.652	0.651417	0.244555	2.66368	0.00772908	0.0393377	276.222	318.636	484.364	451.385
ENSG00000128165	ADM2	4885	1016.52	3.34827	0.203833	16.4265	1.23492e-60	4.63046e-58	179.725	183.664	1929.45	1773.23
ENSG00000128228	SDF2L1	2038	378.088	0.676638	0.260493	2.59753	0.00938983	0.0460116	294.315	287.883	392.295	537.861
ENSG00000128268	MGAT3	34851	423.765	0.717006	0.271925	2.63678	0.00836971	0.0419897	252.098	387.83	477.359	577.773
ENSG00000128272	ATF4	2992	19367.4	0.732238	0.19365	3.78125	0.000156045	0.00142016	15434.6	13676.6	28386.3	19972.1
ENSG00000128482	RNF112	6152	78.8784	5.25168	0.671009	7.82654	5.01464e-15	1.82907e-13	4.82484	3.417	176.132	131.139
ENSG00000128510	CPA4	31047	168.549	-2.69409	0.35865	-7.51177	5.83347e-14	1.92885e-12	265.366	318.636	36.0271	54.1662
ENSG00000128512	DOCK4	480301	161.18	-1.85137	0.343648	-5.38741	7.14815e-08	1.22164e-06	227.973	276.777	62.0467	77.9234
ENSG00000128524	ATP6V1F	3019	1515.1	-0.58523	0.216641	-2.70138	0.00690522	0.0359409	1808.11	1828.1	1451.09	973.092
ENSG00000128563	PRKRIP1	62805	1396.57	-0.9402	0.19015	-4.94452	7.633e-07	1.11451e-05	1974.56	1698.25	1009.76	903.721
ENSG00000128567	PODXL	57956	722.198	5.16759	0.27574	18.7408	2.30149e-78	1.96129e-75	33.7739	43.5668	1234.93	1576.52
ENSG00000128594	LRRC4	5037	71.6757	-2.07941	0.506537	-4.10515	4.04054e-05	0.0004221	100.115	131.555	36.0271	19.0057
ENSG00000128595	CALU	32516	6297.34	1.01531	0.226351	4.48556	7.27239e-06	8.85342e-05	3324.31	5011.04	6948.22	9905.77
ENSG00000128606	LRRC17	31959	225.898	1.14972	0.376953	3.05003	0.0022882	0.014295	101.322	178.538	214.161	409.573
ENSG00000128641	MYO1B	180205	1797.52	-0.712191	0.175559	-4.05671	4.97697e-05	0.000510439	2143.43	2321	1361.02	1364.61
ENSG00000128656	CHN1	206007	1124.58	1.45904	0.198497	7.35044	1.97558e-13	6.20404e-12	658.59	542.449	1710.29	1586.98
ENSG00000128683	GAD1	47939	8.86971	-6.63249	1.90063	-3.48963	0.000483687	0.00379814	13.2683	22.2105	0	0
ENSG00000128708	HAT1	69642	520.175	0.682607	0.223409	3.05541	0.00224755	0.0141068	382.368	416.02	610.459	671.852
ENSG00000128709	HOXD9	2766	1816.75	-0.716485	0.193057	-3.71126	0.000206234	0.00180508	2530.63	1987.84	1438.08	1310.44
ENSG00000128710	HOXD10	11153	714.88	-0.639082	0.213871	-2.98817	0.0028065	0.0170444	838.315	902.943	504.379	613.884
ENSG00000128713	HOXD11	5779	186.69	-1.53029	0.311901	-4.90632	9.28029e-07	1.33017e-05	288.284	266.526	94.0707	97.8794
ENSG00000128872	TMOD2	64808	247.034	1.27046	0.282945	4.49014	7.11757e-06	8.68186e-05	156.807	133.263	350.263	347.804
ENSG00000128918	ALDH1A2	544444	127.721	-1.22251	0.385048	-3.17496	0.00149855	0.0100017	186.962	170.85	58.0436	95.0285
ENSG00000128923	FAM63B	90709	528.283	1.66283	0.227435	7.31123	2.64704e-13	8.18922e-12	243.654	263.109	855.643	750.725
ENSG00000128951	DUT	12363	630.198	0.795567	0.211093	3.7688	0.000164035	0.00148495	468.009	453.607	769.579	829.599
ENSG00000128965	CHAC1	3551	1054.1	3.23113	0.234717	13.766	4.07975e-43	7.57299e-41	244.86	163.162	2084.57	1723.82
ENSG00000128973	CLN6	50220	692.661	0.66894	0.215776	3.10016	0.00193413	0.0124182	580.187	490.34	905.681	794.438
ENSG00000129038	LOXL1	26149	4485.81	-1.16154	0.172941	-6.71642	1.86249e-11	4.87002e-10	6419.44	5980.61	3018.27	2524.91
ENSG00000129083	COPB1	56588	2943.88	0.550215	0.191927	2.86679	0.00414653	0.0234791	2057.79	2719.08	3293.48	3705.16
ENSG00000129103	SUMF2	16669	1496.41	0.727617	0.193881	3.75291	0.000174794	0.00156571	1009.6	1242.94	1760.32	1972.79
ENSG00000129116	PALLD	431392	6061.92	0.66521	0.170635	3.89844	9.68143e-05	0.000921357	4288.07	5087.92	7117.35	7754.33
ENSG00000129128	SPCS3	12282	2624.05	0.920543	0.229377	4.01324	5.98921e-05	0.000600458	1384.73	2241.55	3077.31	3792.59
ENSG00000129151	BBOX1	87085	35.7136	-3.03653	0.743502	-4.08409	4.4249e-05	0.000458585	79.6098	47.8381	4.00301	11.4034
ENSG00000129173	E2F8	17558	79.1134	1.43287	0.443126	3.23356	0.0012226	0.00839297	41.0111	44.421	115.087	115.935
ENSG00000129194	SOX15	1993	31.4179	-1.97813	0.694595	-2.84789	0.00440106	0.0246891	50.6608	49.5466	15.0113	10.4531
ENSG00000129250	KIF1C	30454	2309.07	-0.50761	0.197468	-2.57059	0.0101525	0.0490942	3057.74	2365.42	2084.57	1728.57
ENSG00000129270	MMP28	39444	42.3356	3.78235	0.726741	5.20454	1.9448e-07	3.11633e-06	2.41242	8.54251	88.0662	70.3211
ENSG00000129353	SLC44A2	42103	2882.82	0.638534	0.173164	3.68746	0.000226505	0.00195783	2085.54	2423.51	3459.6	3562.62
ENSG00000129422	MTUS1	157123	90.4242	-1.27196	0.421736	-3.01601	0.00256121	0.0157538	124.24	131.555	46.0346	59.868
ENSG00000129467	ADCY4	16745	385.186	-4.97071	0.334618	-14.8549	6.47109e-50	1.70873e-47	820.222	673.15	16.012	31.3594
ENSG00000129538	RNASE1	2051	582.098	-1.16399	0.218418	-5.32922	9.86364e-08	1.65258e-06	845.552	764.555	374.281	344.003
ENSG00000129566	TEP1	47763	387.792	-0.785404	0.238925	-3.28724	0.00101173	0.00718887	486.102	495.466	290.218	279.384
ENSG00000129596	CDO1	12222	222.601	-1.60418	0.293709	-5.4618	4.7132e-08	8.34402e-07	319.645	350.243	114.086	106.432
ENSG00000129625	REEP5	46153	1161.75	0.653757	0.210856	3.10049	0.00193199	0.0124107	758.705	1045.6	1402.05	1440.63
ENSG00000129657	SEC14L1	130382	858.498	-0.53475	0.199735	-2.6773	0.00742181	0.0380799	1073.53	958.47	722.543	679.454
ENSG00000129680	MAP7D3	43261	592.206	-1.2547	0.22796	-5.50405	3.71174e-08	6.69756e-07	780.417	888.421	388.292	311.693
ENSG00000129691	ASH2L	38835	758.478	0.572709	0.20239	2.82973	0.00465873	0.0258845	605.517	614.206	868.653	945.534
ENSG00000129946	SHC2	44414	1231.01	-1.08897	0.217946	-4.99652	5.83729e-07	8.66489e-06	1973.36	1377.05	752.566	821.046
ENSG00000129951	LPPR3	9450	270.735	-2.17773	0.312325	-6.97265	3.11019e-12	8.79485e-11	484.896	402.352	74.0557	121.636
ENSG00000130032	PRRG3	10801	31.6538	-2.73867	0.729069	-3.75639	0.00017238	0.00154705	55.4856	54.6721	6.00451	10.4531
ENSG00000130052	STARD8	78177	52.2386	-2.42175	0.591116	-4.09691	4.18707e-05	0.000435865	79.6098	96.5304	10.0075	22.8068
ENSG00000130147	SH3BP4	103742	1616.48	-1.04847	0.184226	-5.69119	1.26155e-08	2.40607e-07	2054.17	2303.91	1113.84	993.998
ENSG00000130164	LDLR	44455	1487.38	0.986329	0.249046	3.96042	7.48172e-05	0.000730178	794.892	1199.37	1567.18	2388.07
ENSG00000130201	EXOC3L2	21591	43.6765	-2.30278	0.634211	-3.63093	0.000282399	0.00237524	94.0843	51.2551	17.0128	12.3537
ENSG00000130203	APOE	3640	5941.64	-6.30983	0.197281	-31.984	1.82138e-224	1.70736e-220	12960.7	10509.8	160.12	135.891
ENSG00000130222	GADD45G	1543	375.602	3.5977	0.344251	10.4508	1.45284e-25	1.10723e-23	84.4346	32.4615	659.496	726.018
ENSG00000130224	LRCH2	123451	350.518	0.941001	0.247348	3.80436	0.00014217	0.0013085	243.654	236.628	471.354	450.435
ENSG00000130300	PLVAP	25903	30.6211	-3.86952	0.839491	-4.60937	4.03895e-06	5.17582e-05	53.0732	61.5061	6.00451	1.90057
ENSG00000130309	COLGALT1	27569	2354.89	1.39571	0.199969	6.9796	2.9603e-12	8.38364e-11	1150.72	1441.98	2996.25	3830.6
ENSG00000130311	DDA1	13784	1367.42	-0.666563	0.189208	-3.52291	0.000426844	0.00341167	1823.79	1532.53	1053.79	1059.57
ENSG00000130340	SNX9	121814	1220.13	0.970217	0.197483	4.91292	8.97312e-07	1.29207e-05	799.717	849.125	1785.34	1446.33
ENSG00000130363	RSPH3	27317	139.129	1.08045	0.364502	2.96418	0.00303488	0.0181319	104.94	74.3198	207.156	170.101
ENSG00000130508	PXDN	112966	10735	0.787036	0.218193	3.60706	0.000309688	0.0025645	6275.91	9477.06	11598.7	15588.5
ENSG00000130517	PGPEP1	29364	471.491	-1.176	0.229232	-5.13016	2.89497e-07	4.51162e-06	621.198	685.963	284.214	294.588
ENSG00000130518	KIAA1683	17412	239.917	-2.22315	0.374918	-5.92969	3.03505e-09	6.23915e-08	546.413	244.316	90.0677	78.8737
ENSG00000130522	JUND	1870	3381.72	-0.613961	0.204715	-2.99911	0.00270773	0.0165357	4766.94	3415.3	2944.21	2400.42
ENSG00000130529	TRPM4	54096	530.668	0.968678	0.2683	3.61043	0.000305693	0.00253803	448.71	270.798	651.49	751.675
ENSG00000130559	CAMSAP1	98742	868.958	-0.537583	0.197362	-2.72384	0.0064528	0.0339061	1069.91	988.368	729.549	688.006
ENSG00000130590	SAMD10	5896	82.62	-3.20655	0.489451	-6.55131	5.70344e-11	1.41627e-09	164.044	134.117	19.0143	13.304
ENSG00000130600	H19	6295	3845.24	11.3247	0.614023	18.4435	5.88475e-76	3.80439e-73	2.41242	3.417	7923.96	7451.19
ENSG00000130635	COL5A1	203067	46689.6	1.3917	0.175217	7.94273	1.97784e-15	7.4759e-14	23264.2	28269.7	61670.4	73554
ENSG00000130649	CYP2E1	40815	37.8587	-2.07011	0.661043	-3.13158	0.00173868	0.0113301	71.1663	51.2551	10.0075	19.0057
ENSG00000130669	PAK4	57047	867.695	0.741956	0.203064	3.65381	0.000258377	0.00219692	706.838	592.85	1086.82	1084.28
ENSG00000130700	GATA5	12474	41.9105	3.4956	0.696709	5.01731	5.24009e-07	7.86559e-06	4.82484	8.54251	63.0474	91.2274
ENSG00000130707	ASS1	56346	1259.97	3.78073	0.218822	17.2776	6.93359e-67	3.24977e-64	154.395	186.227	2639.98	2059.27
ENSG00000130766	SESN2	22965	1704.76	1.59747	0.181723	8.79069	1.4865e-18	7.3923e-17	832.284	861.085	2729.05	2396.62
ENSG00000130787	HIP1R	28508	540.383	-2.76562	0.284303	-9.72772	2.29692e-22	1.42121e-20	1028.9	855.959	97.073	179.604
ENSG00000130816	DNMT1	97942	1193.47	0.521846	0.202146	2.58153	0.00983627	0.0477871	951.699	1008.02	1231.93	1582.22
ENSG00000130821	SLC6A8	8495	872.935	-0.952998	0.198222	-4.80773	1.52651e-06	2.11367e-05	1211.03	1091.73	587.442	601.53
ENSG00000130826	DKC1	14934	1059.89	0.554918	0.190466	2.91348	0.00357425	0.0208364	817.81	898.672	1282.96	1240.12
ENSG00000130844	ZNF331	59289	711.965	0.783071	0.204837	3.8229	0.000131893	0.00121869	534.351	512.551	926.697	874.262
ENSG00000130881	LRP3	30186	449.573	-0.735265	0.275716	-2.66675	0.00765883	0.0390821	676.683	447.627	287.216	386.766
ENSG00000130962	PRRG1	108021	271.683	-1.56628	0.308625	-5.07504	3.87419e-07	5.92925e-06	344.976	467.275	110.083	164.399
ENSG00000131013	PPIL4	41306	916.068	0.532499	0.205943	2.58566	0.00971924	0.0473289	670.652	826.061	1129.85	1037.71
ENSG00000131016	AKAP12	118559	2448.55	-1.5466	0.222994	-6.93561	4.04461e-12	1.1284e-10	3003.46	4292.61	1051.79	1446.33
ENSG00000131018	SYNE1	516118	1749.93	1.76444	0.183094	9.63679	5.59083e-22	3.29613e-20	734.581	855.959	2640.99	2768.18
ENSG00000131023	LATS1	60104	509.066	0.75797	0.236515	3.20475	0.00135182	0.00916929	358.244	398.081	563.424	716.515
ENSG00000131080	EDA2R	43630	315.614	-1.03873	0.275544	-3.76975	0.000163408	0.00147999	358.244	490.34	217.163	196.709
ENSG00000131089	ARHGEF9	150580	834.234	-0.520137	0.197589	-2.63242	0.00847799	0.0423967	987.885	978.117	709.533	661.398
ENSG00000131116	ZNF428	12656	1152.7	-1.20814	0.226799	-5.32694	9.98788e-08	1.66892e-06	1914.25	1304.44	752.566	639.542
ENSG00000131153	GINS2	13876	661.945	0.903484	0.213699	4.22783	2.35953e-05	0.000259451	426.998	494.611	894.673	831.499
ENSG00000131389	SLC6A6	86782	254.174	-1.72715	0.348084	-4.96186	6.98212e-07	1.02426e-05	322.058	458.733	80.0602	155.847
ENSG00000131398	KCNC3	21579	163.027	-0.980823	0.332374	-2.95096	0.0031679	0.0188008	240.036	193.061	103.078	115.935
ENSG00000131459	GFPT2	52698	1212.11	2.19948	0.204435	10.7589	5.38303e-27	4.33137e-25	471.628	396.372	2179.64	1800.79
ENSG00000131711	MAP1B	102335	7883.78	1.5055	0.180481	8.34159	7.32967e-17	3.13022e-15	3547.46	4664.21	11713.8	11609.6
ENSG00000131732	ZCCHC9	11708	673.655	0.708687	0.23143	3.06221	0.00219706	0.0138409	426.998	594.559	802.603	870.461
[truncated: 2,439 more rows]

## Sheet: hCM
DEGs in APOE deficient hCMs compared to their controls (APOE-/- vs. APOE+/+).
[truncated: 705 more rows]
