# Supplementary material for: APOE-mediated suppression of the lncRNA MEG3 protects human cardiovascular cells from chronic inflammation
Source: Protein Cell. 2023 Apr 3;14(12):908–13. doi: 10.1093/procel/pwad017 (PMC10691847; doi:10.1093/procel/pwad017)
Supplement: pwad017_suppl_Supplementary_Table_S2 [file pwad017_suppl_supplementary_table_s2.xlsx]

## Sheet: RT-qPCR
Supplementary Table 2.Primers used for RT-qPCR analysis
Name	Sequence
GAPDH-Forward (5' - 3')	GTCTCCTCTGACTTCAACAGCG
GAPDH-Reverse (5' - 3')	ACCACCCTGTTGCTGTAGCCAA
IL6-Forward (5' - 3')	AGACAGCCACTCACCTCTTCAG
IL6-Reverse (5' - 3')	TTCTGCCAGTGCCTCTTTGCTG
MCP1-Forward (5' - 3')	CAGCCAGATGCAATCAATGCC
MCP1-Reverse (5' - 3')	TGGAATCCTGAACCCACTTCT
ICAM1-Forward (5' - 3')	GGTAGCAGCCGCAGTCATAATGG
ICAM1-Reverse (5' - 3')	GTGGCTTGTGTGTTCGGTTTCATG
VCAM1-Forward (5' - 3')	TCTCATTGACTTGCAGCACCACAG
VCAM1-Reverse (5' - 3')	CCTCATTCGTCACCTTCCCATTCAG
MEG3-Forward (5' - 3')	GGGCATTAAGCCCTGACCTT
MEG3-Reverse (5' - 3')	CCTTGGGGAGGGAAACACTC

## Sheet: ChIP-qPCR
Supplementary Table 2. Primers used for ChIP-qPCR analysis
Name	Sequence
ChIP-GAPDH-Forward (5' - 3')	TCGGAGTCAACGGATTTGGT
ChIP-GAPDH-Reverse (5' - 3')	TTGCCATGGGTGGAATCATA
ChIP-MEG3-Forward (5' - 3')	CTTTCGCTAAGCCCGCATC
ChIP-MEG3-Reverse (5' - 3')	CCAGGCAGGGTGAATTCAGG
